# Supplementary material for: Copy number architectures define treatment-mediated selection of lethal prostate cancer clones
Source: Nat Commun. 2023 Aug 10;14:4823. doi: 10.1038/s41467-023-40315-9 (PMC10415299; doi:10.1038/s41467-023-40315-9)
Supplement: Supplementary file 4 — Supplementary Data 1 [file 41467_2023_40315_MOESM4_ESM.xlsx]

## Sheet: Sheet1
CASCADE patient ID	Stage at diagnosis	Sites of disease at diagnosis	Histopath Gleason	First line	Duration of treatment	Second line	Duration of treatment	Third line	Duration of treatment	Fourth line	Duration of treatment	Fifth line	Duration of treatment	Sixth Line	Duration of treatment	Seventh line	Duration of treatment	Eighth line	Duration of treatment	Ninth line	Duration of treatment
CA27	Metastatic	Paraortic lymphnodes	4+5	LHRH (Zoladex)	48 months	Casodex	5 months	Nilutamide	1 month	Docetaxel	10 cycles	Stilbesterol	2 months	Abiraterone	2 months
CA34	Metastatic	Bone	3+4	LHRH (Zoladex)	24 months	Casodex	2.5 months	Stilbesterol	3 months	Docetaxel	12 months	Abiraterone	11 months	Cabazitaxel	4 months
CA35	T3b	Localised	4+5	Radiotherapy	36 months	Strontium	12 months	LHRH (Zoladex)	60 months	Aminoglutatemide and Cortisone acetate	40 months	Casodex	9 months	Nilutamide	2 months	Ketaconazole	1 month	Docetaxel	10 cycles	Abiraterone	6 months
CA36	T3a	Localised	3+4	Radical prostatectomy (margins involved)	12 months	Salvage Radiotherapy	40 months	LHRH (Zoledex )	24 months	Casodex	3 months	Nilutamide	1 month	Docetaxel	8 months	Abiraterone	3 months	Cabazitaxel	2 months	Enzalutamide	2 months
CA43	T2c	Localised	4+3	Radiotherapy	36 months	LHRH (Zoladex)	14 months	Casodex	3 months	Docetaxel	7 months	Abiraterone	10 months	Cabazitaxel	2 months
CA63	T3a	Localised	4+4	Radiotherapy + neoadj and adj ADT + adj docetaxel (trial)	48 months	LHRH (Zoladex)	8 months	Casodex	2 months	Enzalutamide	12 months	LU-PSMA	4 cycles + 1 month	Cabazitaxel	2 cycles
CA76	pT3bN1	Localised	4+5	Radical prostatectomy, positive margin	12 months	LHRH	12 months	Docetaxel	10 cycles	Abiraterone	4 months	Enzalutamide	1 month	Cabazitaxel	3 cycles
CA79	T2c	Localised	3+4	Radical prostatectomy	24 months	LHRH	60 months	Docetaxel	10 months	Abiraterone	22 months	LU-PSMA	4 cycles + 6 months
CA83	Metastatic	Pelvic nodal	5+5	LHRH (zoladex + bicalutamide)	7 months	Docetaxel	7 cycles	Enzalutamide	2 months
PEA172	Metastatic	Bone, Lymphnode	4+3	Bicalutamide	1 month	Zoladex	24 months	Bicalutamide	12 months	RT+Cyclophosphamide	16 months	Docetaxel	10 months	Abiraterone	32 months	Cabazitaxel	6 months	Epirubicin/Carboplatin/5FU	8 months	Cyclophosphamide	3 months
