# Supplementary material for: Copy number architectures define treatment-mediated selection of lethal prostate cancer clones
Source: Nat Commun. 2023 Aug 10;14:4823. doi: 10.1038/s41467-023-40315-9 (PMC10415299; doi:10.1038/s41467-023-40315-9)
Supplement: Supplementary file 5 — Supplementary Data 2 [file 41467_2023_40315_MOESM5_ESM.xlsx]

## Sheet: Sample overview
Row Labels	Count of Core_ID
CA27	16
CA34	10
CA35	5
CA36	10
CA43	9
CA63	35
CA76	18
CA79	12
CA83	26
PEACE001	26
Grand Total	167

## Sheet: Sample_details
Trial	Patient.ID	Sample.ID	Organ	Organ.Color	ARcn.LAB	mean.coverage	Sample.type
CASCADE	CA27	13	Lymph nodes	darkmagenta	0.96	0.262682	FF	FF = Fresh frozen
CASCADE	CA27	14	Lymph nodes	darkmagenta	0.79	0.292746	FF	FFPE = Formaline fixed Paraffin Embedded
CASCADE	CA27	7	Lymph nodes	darkmagenta	1.02	0.235406	FF
CASCADE	CA27	8	Lymph nodes	darkmagenta	0.93	0.23383	FF
CASCADE	CA27	9	Lymph nodes	darkmagenta	0.95	0.294007	FF
CASCADE	CA27	16	Ureter	hotpink	1.23	0.309397	FF
CASCADE	CA27	1	Prostate	gray90	0.94	0.179325	FF
CASCADE	CA27	2	Prostate	gray90	0.87	0.287959	FF
CASCADE	CA27	3	Prostate	gray90	0.98	0.173604	FF
CASCADE	CA27	11	Dura	green	1	59.5788	FF
CASCADE	CA27	12	Dura	green	0.98	0.212681	FF
CASCADE	CA27	6	Lymph nodes	darkmagenta	1.11	0.193989	FF
CASCADE	CA27	15	Bone	lightslateblue	1.03	0.296636	FF
CASCADE	CA27	4	Prostate	gray90	0.88	1.5383	FF
CASCADE	CA27	17	Lymph nodes	darkmagenta	1.06	1.93313	FF
CASCADE	CA27	10	Adrenal	gold	0.83	1.33315	FF
CASCADE	CA34	3	Lymph nodes	darkmagenta	14.29	0.299551	FF
CASCADE	CA34	13	Lymph nodes	darkmagenta	1.97	0.364839	FF
CASCADE	CA34	5	Liver	tan4	13.19	0.171914	FF
CASCADE	CA34	6	Liver	tan4	10.04	0.34047	FF
CASCADE	CA34	7	Liver	tan4	9.96	0.095714	FF
CASCADE	CA34	10	Liver	tan4	14.56	68.3521	FF
CASCADE	CA34	11	Liver	tan4	12.75	0.197299	FF
CASCADE	CA34	8	Liver	tan4	13.64	0.237285	FF
CASCADE	CA34	9	Liver	tan4	12.41	0.229233	FF
CASCADE	CA34	12	Liver	tan4	16.51	1.69047	FF
CASCADE	CA35	5	Lymph nodes	darkmagenta	1.56	81.626	FF
CASCADE	CA35	6	Lymph nodes	darkmagenta	1.61	66.7405	FF
CASCADE	CA35	2	Bladder	plum1	1.84	0.353391	FF
CASCADE	CA35	3	Bladder	plum1	1.51	0.31719	FF
CASCADE	CA35	1	Bladder	white	1.7	1.14745	FF
CASCADE	CA36	6	Brain	greenyellow	2.73	0.411178	FF
CASCADE	CA36	5	Dura	green	1.21	0.085964	FF
CASCADE	CA36	7	Lung	indianred2	1.05	0.231186	FF
CASCADE	CA36	2	Liver	tan4	1.43	0.331276	FF
CASCADE	CA36	1	Liver	tan4	2.21	0.339421	FF
CASCADE	CA36	3	Liver	tan4	1.32	60.9384	FF
CASCADE	CA36	8	Liver	tan4	1.46	0.354227	FF
CASCADE	CA36	9	Liver	tan4	1.37	0.298969	FF
CASCADE	CA36	10	Liver	tan4	1.33	82.1247	FF
CASCADE	CA36	12	Bone	lightslateblue	NA	1.81713	FF
CASCADE	CA43	7	Bone	lightslateblue	5.77	0.188342	FF
CASCADE	CA43	3	Lymph nodes	darkmagenta	2.78	0.223473	FF
CASCADE	CA43	2	Bone	lightslateblue	2.81	0.198743	FF
CASCADE	CA43	4	Liver	tan4	6.89	0.206148	FF
CASCADE	CA43	5	Liver	tan4	7.11	0.199523	FF
CASCADE	CA43	6	Liver	tan4	4.4	0.182111	FF
CASCADE	CA43	8	Liver	tan4	4.86	0.180326	FF
CASCADE	CA43	9	Liver	tan4	NA	0.216244	FF
CASCADE	CA43	11	Liver	tan4	NA	0.207643	FF
CASCADE	CA63	4	Lymph nodes	darkmagenta	22.75	0.373863	FF
CASCADE	CA63	7	Lymph nodes	darkmagenta	8.355	0.459789	FF
CASCADE	CA63	8	Lymph nodes	darkmagenta	10.85	0.426261	FF
CASCADE	CA63	32	Lymph nodes	darkmagenta	14.1	0.369344	FF
CASCADE	CA63	5	Lymph nodes	darkmagenta	13.35	0.529591	FF
CASCADE	CA63	2	Bladder	plum1	1.285	0.552368	FF
CASCADE	CA63	3	Bladder	plum1	2.46	0.270645	FF
CASCADE	CA63	39	Ureter	hotpink	2.68	0.310551	FF
CASCADE	CA63	38	Ureter	hotpink	4.975	0.490256	FF
CASCADE	CA63	9	Lymph nodes	darkmagenta	7.65	1.46935	FF
CASCADE	CA63	21	Lymph nodes	darkmagenta	12.75	0.869257	FF
CASCADE	CA63	19	Lymph nodes	darkmagenta	24.65	0.400612	FF
CASCADE	CA63	33	Lymph nodes	darkmagenta	8.1	0.277206	FF
CASCADE	CA63	20	Lymph nodes	darkmagenta	14.7	0.531272	FF
CASCADE	CA63	6	Bone	lightslateblue	17.6	0.47991	FF
CASCADE	CA63	12	Liver	tan4	1.555	0.3489	FF
CASCADE	CA63	13	Liver	tan4	1.395	64.9906	FF
CASCADE	CA63	14	Liver	tan4	1.355	0.375234	FF
CASCADE	CA63	15	Liver	tan4	1.375	0.591698	FF
CASCADE	CA63	34	Bone	lightslateblue	13.85	40.9923	FF
CASCADE	CA63	35	Bone	lightslateblue	17.6	0.555537	FF
CASCADE	CA63	25	Liver	tan4	1.275	1.08089	FF
CASCADE	CA63	11	Lymph nodes	darkmagenta	1.27	0.736719	FF
CASCADE	CA63	10	Lymph nodes	darkmagenta	16.4	0.249723	FF
CASCADE	CA63	26	Liver	tan4	1.295	0.307391	FF
CASCADE	CA63	27	Liver	tan4	1.37	0.271131	FF
CASCADE	CA63	28	Liver	tan4	1.405	0.523083	FF
CASCADE	CA63	30	Liver	tan4	1.38	0.216574	FF
CASCADE	CA63	16	Lung	indianred2	13.8	0.193131	FF
CASCADE	CA63	17	Lymph nodes	darkmagenta	22.75	2.36096	FF
CASCADE	CA63	36	Bone	lightslateblue	11.3	0.338285	FF
CASCADE	CA63	24	Liver	tan4	1.35	3.1425	FF
CASCADE	CA63	29	Liver	tan4	1.35	1.61754	FF
CASCADE	CA63	31	Liver	tan4	1.51	2.29638	FF
CASCADE	CA63	37	Lymph nodes	darkmagenta	12.7	1.66952	FF
CASCADE	CA76	4	Adrenal	gold	1.1	40.8468	FF
CASCADE	CA76	1	Bone	lightslateblue	1.18	0.246862	FF
CASCADE	CA76	11	Bone	lightslateblue	1.83	39.3894	FF
CASCADE	CA76	16	Bone	lightslateblue	1.04	0.293994	FF
CASCADE	CA76	17	Bone	lightslateblue	1.2	0.308665	FF
CASCADE	CA76	18	Bone	lightslateblue	1.15	0.37765	FF
CASCADE	CA76	10	Lymph nodes	darkmagenta	1.28	0.348764	FF
CASCADE	CA76	14	Lymph nodes	darkmagenta	1.92	0.324588	FF
CASCADE	CA76	12	Bone	lightslateblue	0.99	0.27116	FF
CASCADE	CA76	2	Liver	tan4	1.24	0.112422	FF
CASCADE	CA76	3	Liver	tan4	1.21	0.42774	FF
CASCADE	CA76	8	Lymph nodes	darkmagenta	1.18	0.25643	FF
CASCADE	CA76	13	Lung	indianred2	1.36	0.337441	FF
CASCADE	CA76	6	Lung	indianred2	1.05	0.362665	FF
CASCADE	CA76	9	Bone	lightslateblue	2.2	0.273359	FF
CASCADE	CA76	7	Bone	lightslateblue	2.6	0.306568	FF
CASCADE	CA76	15	Liver	tan4	1.42	2.01234	FF
CASCADE	CA76	14	Adrenal	gold	NA	1.31971	FF
CASCADE	CA79	12	Dura	green	9.9	1.29126	FF
CASCADE	CA79	13	Dura	green	8.7	0.321554	FF
CASCADE	CA79	14	Dura	green	10.9	0.37404	FF
CASCADE	CA79	9	Dura	green	8.8	0.069573	FF
CASCADE	CA79	4	Lymph nodes	darkmagenta	13.5	27.0595	FF
CASCADE	CA79	10	Dura	green	11.9	0.671087	FF
CASCADE	CA79	5	Lymph nodes	darkmagenta	7.9	0.461859	FF
CASCADE	CA79	3	Lymph nodes	darkmagenta	6.2	0.638503	FF
CASCADE	CA79	8	Lymph nodes	darkmagenta	14.7	0.54687	FF
CASCADE	CA79	19	Lung	indianred2	1.2	0.306534	FF
CASCADE	CA79	11	Dura	green	6.5	0.246193	FF
CASCADE	CA79	15	Dura	green	16.7	0.417771	FF
CASCADE	CA83	10	Lymph nodes	darkmagenta	3.22	0.365364	FF
CASCADE	CA83	9	Lymph nodes	darkmagenta	1.29	0.31827	FF
CASCADE	CA83	8	Lymph nodes	darkmagenta	1.64	0.318033	FF
CASCADE	CA83	14	Lymph nodes	darkmagenta	1.21	41.9683	FF
CASCADE	CA83	26	Lymph nodes	darkmagenta	1.17	0.282961	FF
CASCADE	CA83	27	Lymph nodes	darkmagenta	1.17	0.186835	FF
CASCADE	CA83	15	Lymph nodes	darkmagenta	1.36	0.603755	FF
CASCADE	CA83	31	Bone	lightslateblue	1.2	0.672713	FF
CASCADE	CA83	25	Bone	lightslateblue	1.31	40.3352	FF
CASCADE	CA83	30	Bone	lightslateblue	1.26	0.553446	FF
CASCADE	CA83	21	Lymph nodes	darkmagenta	1.46	0.961255	FF
CASCADE	CA83	22	Lymph nodes	darkmagenta	1.11	0.479135	FF
CASCADE	CA83	16	Lymph nodes	darkmagenta	1.28	0.640029	FF
CASCADE	CA83	18	Lymph nodes	darkmagenta	1.16	0.745829	FF
CASCADE	CA83	19	Lymph nodes	darkmagenta	1.25	0.491386	FF
CASCADE	CA83	28	Liver	tan4	1.15	0.31183	FF
CASCADE	CA83	11	Liver	tan4	0.67	0.717974	FF
CASCADE	CA83	12	Liver	tan4	1.11	0.498972	FF
CASCADE	CA83	13	Liver	tan4	1.2	0.655038	FF
CASCADE	CA83	20	Lymph nodes	darkmagenta	1.04	1.057	FF
CASCADE	CA83	x	Lymph nodes	darkmagenta	NA	4.10425	FF
CASCADE	CA83	6	Bone	lightslateblue	1.69	4.43512	FF
CASCADE	CA83	7	Bone	lightslateblue	1.29	5.80851	FF
CASCADE	CA83	24	Bone	lightslateblue	1.35	3.65913	FF
CASCADE	CA83	17	Lymph nodes	darkmagenta	1.22	1.51788	FF
CASCADE	CA83	29	Bone	lightslateblue	1.2	1.72222	FF
PEACE	PEA172	31	Bone	lightslateblue	2.39	2.18878	FF
PEACE	PEA172	32	Lymph nodes	darkmagenta	1.58	1.49918	FF
PEACE	PEA172	1	Prostate	gray90	2.01	1.63027	FF
PEACE	PEA172	6	Pelvic wall	purple	1.4	1.3733	FF
PEACE	PEA172	15	Lymph nodes	darkmagenta	1.32	1.66605	FF
PEACE	PEA172	28	Bowel	#48e5ff	1.67	1.91883	FF
PEACE	PEA172	29	Bowel	#48e5ff	2.2	1.57267	FF
PEACE	PEA172	20	Lymph nodes	darkmagenta	1.33	1.64341	FF
PEACE	PEA172	30	Bone	lightslateblue	1.65	1.76849	FF
PEACE	PEA172	22	Bone	lightslateblue	1.53	1.6684	FF
PEACE	PEA172	25	Liver	tan4	2.75	1.68084	FF
PEACE	PEA172	16	Lymph nodes	darkmagenta	1.65	1.57452	FF
PEACE	PEA172	21	Lymph nodes	darkmagenta	1.41	2.44662	FF
PEACE	PEA172	12	Liver	tan4	1.41	2.03179	FF
PEACE	PEA172	33	Lymph nodes	darkmagenta	1.45	1.88701	FF
PEACE	PEA172	2	Prostate	gray90	1.97	1.49531	FF
PEACE	PEA172	24	other/muscle	indianred2	1.54	1.03655	FF
PEACE	PEA172	13	Bladder	plum1	1.49	0.845936	FF
PEACE	PEA172	27	Bone	lightslateblue	1.48	0.886789	FF
PEACE	PEA172	23	Bone	lightslateblue	1.92	1.04983	FF
PEACE	PEA172	26	Liver	tan4	2.23	1.1359	FF
PEACE	PEA172	9	Liver	tan4	2.32	0.990023	FF
PEACE	PEA172	3	Prostate	gray90	1.68	1.01393	FF
PEACE	PEA172	4	Prostate	gray90	1.67	1.15221	FF
PEACE	PEA172	5	Prostate	gray90	2.43	1.12879	FF
PEACE	PEA172	8	Lymph nodes	darkmagenta	1.64	1.11231	FF
CASCADE	CA27	B1	Prostate	gray90		0.231327	FFPE
CASCADE	CA27	B2	Prostate	gray90	NA	0.232169	FFPE
CASCADE	CA27	B2	Prostate	gray90	NA	0.469016	FFPE
CASCADE	CA34	B1	Prostate	gray90	NA	0.506572	FFPE
CASCADE	CA34	B2	Prostate	gray90	NA	0.885433	FFPE
CASCADE	CA34	B3	Liver	tan4	NA	0.818007	FFPE
CASCADE	CA34	B4	Prostate	gray90	NA	0.687702	FFPE
CASCADE	CA34	B5	Prostate	gray90	NA	0.252306	FFPE
CASCADE	CA34	B6	Prostate	gray90	NA	0.511674	FFPE
CASCADE	CA34	B7	Prostate	gray90	NA	0.776043	FFPE
CASCADE	CA34	B8	Prostate	gray90	NA	1.76392	FFPE
CASCADE	CA35	B1	Brain	greenyellow	NA	0.884705	FFPE
CASCADE	CA35	B2	Brain	greenyellow	NA	1.44886	FFPE
CASCADE	CA36	B1	Prostate	gray90	NA	0.53746	FFPE
CASCADE	CA36	B2	Prostate	gray90	NA	0.960741	FFPE
CASCADE	CA63	B1	Prostate	gray90	NA	NA	FFPE
CASCADE	CA79	B1	Prostate	gray90	NA	0.594995	FFPE
CASCADE	CA79	B2	Prostate	gray90	NA	1.48958	FFPE
PEACE	PEA172	B1	Prostate	gray90	NA	0.980614	FFPE
PEACE	PEA172	B2	Prostate	gray90	NA	0.952667	FFPE
PEACE	PEA172	B3	Prostate	gray90	NA	1.05888	FFPE
PEACE	PEA172	B4	Prostate	gray90	NA	0.978503	FFPE
PEACE	PEA172	B5	Prostate	gray90	NA	1.10635	FFPE
PEACE	PEA172	B6	Prostate	gray90	NA	1.0726	FFPE
