# Supplementary material for: Copy number architectures define treatment-mediated selection of lethal prostate cancer clones
Source: Nat Commun. 2023 Aug 10;14:4823. doi: 10.1038/s41467-023-40315-9 (PMC10415299; doi:10.1038/s41467-023-40315-9)
Supplement: Supplementary file 6 — Supplementary Data 3 [file 41467_2023_40315_MOESM6_ESM.xlsx]

## Sheet: Sheet1
chr10	89624205	89624325	472_406777_5728(PTEN)_1.1_1	0	+
chr10	89653763	89653883	472_406778_5728(PTEN)_2_1	0	+
chr10	89685231	89685351	472_406779_5728(PTEN)_3_1	0	+
chr10	89690764	89690884	472_406780_5728(PTEN)_4_1	0	+
chr10	89692769	89692889	472_406781_5728(PTEN)_5.1_1	0	+
chr10	89692889	89693009	472_406781_5728(PTEN)_5.1_2	0	+
chr10	89711825	89711945	472_406782_5728(PTEN)_6_1	0	+
chr10	89711945	89712065	472_406782_5728(PTEN)_6_2	0	+
chr10	89717573	89717693	472_406783_5728(PTEN)_7_1	0	+
chr10	89717693	89717813	472_406783_5728(PTEN)_7_2	0	+
chr10	89720643	89720763	472_406784_5728(PTEN)_8.1_1	0	+
chr10	89720763	89720883	472_406784_5728(PTEN)_8.1_2	0	+
chr10	89725016	89725136	472_406785_5728(PTEN)_9_1	0	+
chr10	89725136	89725256	472_406785_5728(PTEN)_9_2	0	+
chr11	69456060	69456180	428_260854_595(CCND1)_1a_1	0	+
chr11	69456180	69456300	428_260854_595(CCND1)_1a_2	0	+
chr11	69457786	69457906	428_260855_595(CCND1)_2a.1_1	0	+
chr11	69457906	69458026	428_260855_595(CCND1)_2a.1_2	0	+
chr11	69458559	69458679	428_260856_595(CCND1)_3a_1	0	+
chr11	69458679	69458799	428_260856_595(CCND1)_3a_2	0	+
chr11	69462715	69462835	428_260857_595(CCND1)_4a_1	0	+
chr11	69462835	69462955	428_260857_595(CCND1)_4a_2	0	+
chr11	69465847	69465967	428_260858_595(CCND1)_5a.1_1	0	+
chr11	69465967	69466087	428_260858_595(CCND1)_5a.1_2	0	+
chr11	113933996	113934116	477_460946_7704(ZBTB16)_4_1	0	+
chr11	113935076	113935196	477_460946_7704(ZBTB16)_4_10	0	+
chr11	113935196	113935316	477_460946_7704(ZBTB16)_4_11	0	+
chr11	113934116	113934236	477_460946_7704(ZBTB16)_4_2	0	+
chr11	113934236	113934356	477_460946_7704(ZBTB16)_4_3	0	+
chr11	113934356	113934476	477_460946_7704(ZBTB16)_4_4	0	+
chr11	113934476	113934596	477_460946_7704(ZBTB16)_4_5	0	+
chr11	113934596	113934716	477_460946_7704(ZBTB16)_4_6	0	+
chr11	113934716	113934836	477_460946_7704(ZBTB16)_4_7	0	+
chr11	113934836	113934956	477_460946_7704(ZBTB16)_4_8	0	+
chr11	113934956	113935076	477_460946_7704(ZBTB16)_4_9	0	+
chr11	114027047	114027167	477_460947_7704(ZBTB16)_5_1	0	+
chr11	114057657	114057777	477_460948_7704(ZBTB16)_6_1	0	+
chr11	114080089	114080209	477_460949_7704(ZBTB16)_7.1_1	0	+
chr11	114080209	114080329	477_460949_7704(ZBTB16)_7.1_2	0	+
chr11	114080329	114080449	477_460949_7704(ZBTB16)_7.1_3	0	+
chr11	114080449	114080569	477_460949_7704(ZBTB16)_7.1_4	0	+
chr11	114080569	114080689	477_460949_7704(ZBTB16)_7.1_5	0	+
chr11	114112854	114112974	477_460950_7704(ZBTB16)_8_1	0	+
chr11	114112974	114113094	477_460950_7704(ZBTB16)_8_2	0	+
chr11	114117883	114118003	477_460951_7704(ZBTB16)_9_1	0	+
chr11	114118003	114118123	477_460951_7704(ZBTB16)_9_2	0	+
chr11	114121042	114121162	477_460952_7704(ZBTB16)_10.1_1	0	+
chr11	114121162	114121282	477_460952_7704(ZBTB16)_10.1_2	0	+
chr12	12870771	12870891	428_263450_1027(CDKN1B)_1a.1_1	0	+
chr12	12870891	12871011	428_263450_1027(CDKN1B)_1a.1_2	0	+
chr12	12871011	12871131	428_263450_1027(CDKN1B)_1a.1_3	0	+
chr12	12871131	12871251	428_263450_1027(CDKN1B)_1a.1_4	0	+
chr12	12871699	12871819	428_263451_1027(CDKN1B)_2a_1	0	+
chr12	12871819	12871939	428_263451_1027(CDKN1B)_2a_2	0	+
chr12	49449023	49449143	464_332896_8085(KMT2D)_2_1	0	-
chr12	49448745	49448865	464_332897_8085(KMT2D)_3_1	0	-
chr12	49448625	49448745	464_332897_8085(KMT2D)_3_2	0	-
chr12	49448422	49448542	464_332898_8085(KMT2D)_4_1	0	-
chr12	49448302	49448422	464_332898_8085(KMT2D)_4_2	0	-
chr12	49448084	49448204	464_332899_8085(KMT2D)_5_1	0	-
chr12	49447841	49447961	464_332900_8085(KMT2D)_6.1_1	0	-
chr12	49447721	49447841	464_332900_8085(KMT2D)_6.1_2	0	-
chr12	49447341	49447461	464_332901_8085(KMT2D)_7.1_1	0	-
chr12	49447221	49447341	464_332901_8085(KMT2D)_7.1_2	0	-
chr12	49446986	49447106	464_332902_8085(KMT2D)_8_1	0	-
chr12	49446776	49446896	464_332903_8085(KMT2D)_9_1	0	-
chr12	49446656	49446776	464_332903_8085(KMT2D)_9_2	0	-
chr12	49446419	49446539	464_332904_8085(KMT2D)_10_1	0	-
chr12	49446299	49446419	464_332904_8085(KMT2D)_10_2	0	-
chr12	49446097	49446217	464_332905_8085(KMT2D)_11_1	0	-
chr12	49445017	49445137	464_332905_8085(KMT2D)_11_10	0	-
chr12	49444897	49445017	464_332905_8085(KMT2D)_11_11	0	-
chr12	49444777	49444897	464_332905_8085(KMT2D)_11_12	0	-
chr12	49444657	49444777	464_332905_8085(KMT2D)_11_13	0	-
chr12	49445977	49446097	464_332905_8085(KMT2D)_11_2	0	-
chr12	49445857	49445977	464_332905_8085(KMT2D)_11_3	0	-
chr12	49445737	49445857	464_332905_8085(KMT2D)_11_4	0	-
chr12	49445617	49445737	464_332905_8085(KMT2D)_11_5	0	-
chr12	49445497	49445617	464_332905_8085(KMT2D)_11_6	0	-
chr12	49445377	49445497	464_332905_8085(KMT2D)_11_7	0	-
chr12	49445257	49445377	464_332905_8085(KMT2D)_11_8	0	-
chr12	49445137	49445257	464_332905_8085(KMT2D)_11_9	0	-
chr12	49444499	49444619	464_332906_8085(KMT2D)_12.1_1	0	-
chr12	49443419	49443539	464_332906_8085(KMT2D)_12.1_10	0	-
chr12	49444379	49444499	464_332906_8085(KMT2D)_12.1_2	0	-
chr12	49444259	49444379	464_332906_8085(KMT2D)_12.1_3	0	-
chr12	49444139	49444259	464_332906_8085(KMT2D)_12.1_4	0	-
chr12	49444019	49444139	464_332906_8085(KMT2D)_12.1_5	0	-
chr12	49443899	49444019	464_332906_8085(KMT2D)_12.1_6	0	-
chr12	49443779	49443899	464_332906_8085(KMT2D)_12.1_7	0	-
chr12	49443659	49443779	464_332906_8085(KMT2D)_12.1_8	0	-
chr12	49443539	49443659	464_332906_8085(KMT2D)_12.1_9	0	-
chr12	49442884	49443004	464_332907_8085(KMT2D)_13_1	0	-
chr12	49442436	49442556	464_332908_8085(KMT2D)_14_1	0	-
chr12	49441740	49441860	464_332909_8085(KMT2D)_15_1	0	-
chr12	49440482	49440602	464_332910_8085(KMT2D)_16.1_1	0	-
chr12	49440362	49440482	464_332910_8085(KMT2D)_16.1_2	0	-
chr12	49440125	49440245	464_332911_8085(KMT2D)_17_1	0	-
chr12	49440005	49440125	464_332911_8085(KMT2D)_17_2	0	-
chr12	49439842	49439962	464_332912_8085(KMT2D)_18_1	0	-
chr12	49439679	49439798	464_332913_8085(KMT2D)_19.1_1	0	-
chr12	49438637	49438757	464_332914_8085(KMT2D)_20_1	0	-
chr12	49438517	49438637	464_332914_8085(KMT2D)_20_2	0	-
chr12	49438245	49438365	464_332915_8085(KMT2D)_21.1_1	0	-
chr12	49438125	49438245	464_332915_8085(KMT2D)_21.1_2	0	-
chr12	49437975	49438095	464_332916_8085(KMT2D)_22.1_1	0	-
chr12	49437715	49437835	464_332917_8085(KMT2D)_23_1	0	-
chr12	49437595	49437715	464_332917_8085(KMT2D)_23_2	0	-
chr12	49437491	49437611	464_332918_8085(KMT2D)_24_1	0	-
chr12	49437371	49437491	464_332918_8085(KMT2D)_24_2	0	-
chr12	49437118	49437238	464_332919_8085(KMT2D)_25_1	0	-
chr12	49436853	49436973	464_332920_8085(KMT2D)_26_1	0	-
chr12	49436592	49436712	464_332921_8085(KMT2D)_27_1	0	-
chr12	49436472	49436592	464_332921_8085(KMT2D)_27_2	0	-
chr12	49436326	49436446	464_332922_8085(KMT2D)_28_1	0	-
chr12	49436052	49436172	464_332923_8085(KMT2D)_29_1	0	-
chr12	49435932	49436052	464_332923_8085(KMT2D)_29_2	0	-
chr12	49435812	49435932	464_332923_8085(KMT2D)_29_3	0	-
chr12	49435676	49435796	464_332924_8085(KMT2D)_30_1	0	-
chr12	49435402	49435522	464_332925_8085(KMT2D)_31_1	0	-
chr12	49435252	49435372	464_332926_8085(KMT2D)_32.1_1	0	-
chr12	49434172	49434292	464_332926_8085(KMT2D)_32.1_10	0	-
chr12	49434052	49434172	464_332926_8085(KMT2D)_32.1_11	0	-
chr12	49433932	49434052	464_332926_8085(KMT2D)_32.1_12	0	-
chr12	49433812	49433932	464_332926_8085(KMT2D)_32.1_13	0	-
chr12	49433692	49433812	464_332926_8085(KMT2D)_32.1_14	0	-
chr12	49433572	49433692	464_332926_8085(KMT2D)_32.1_15	0	-
chr12	49433452	49433572	464_332926_8085(KMT2D)_32.1_16	0	-
chr12	49435132	49435252	464_332926_8085(KMT2D)_32.1_2	0	-
chr12	49435012	49435132	464_332926_8085(KMT2D)_32.1_3	0	-
chr12	49434892	49435012	464_332926_8085(KMT2D)_32.1_4	0	-
chr12	49434772	49434892	464_332926_8085(KMT2D)_32.1_5	0	-
chr12	49434652	49434772	464_332926_8085(KMT2D)_32.1_6	0	-
chr12	49434532	49434652	464_332926_8085(KMT2D)_32.1_7	0	-
chr12	49434412	49434532	464_332926_8085(KMT2D)_32.1_8	0	-
chr12	49434292	49434412	464_332926_8085(KMT2D)_32.1_9	0	-
chr12	49433308	49433428	464_332927_8085(KMT2D)_33_1	0	-
chr12	49433188	49433308	464_332927_8085(KMT2D)_33_2	0	-
chr12	49433073	49433193	464_332928_8085(KMT2D)_34.1_1	0	-
chr12	49432953	49433073	464_332928_8085(KMT2D)_34.1_2	0	-
chr12	49431191	49431311	464_332929_8085(KMT2D)_35.1_1	0	-
chr12	49431071	49431191	464_332929_8085(KMT2D)_35.1_2	0	-
chr12	49430951	49431071	464_332929_8085(KMT2D)_35.1_3	0	-
chr12	49430831	49430951	464_332929_8085(KMT2D)_35.1_4	0	-
chr12	49432561	49432681	464_332930_8085(KMT2D)_35.2_1	0	-
chr12	49431580	49431700	464_332930_8085(KMT2D)_35.2_10	0	-
chr12	49431471	49431591	464_332930_8085(KMT2D)_35.2_11	0	-
chr12	49431362	49431482	464_332930_8085(KMT2D)_35.2_12	0	-
chr12	49432452	49432572	464_332930_8085(KMT2D)_35.2_2	0	-
chr12	49432343	49432463	464_332930_8085(KMT2D)_35.2_3	0	-
chr12	49432234	49432354	464_332930_8085(KMT2D)_35.2_4	0	-
chr12	49432125	49432245	464_332930_8085(KMT2D)_35.2_5	0	-
chr12	49432016	49432136	464_332930_8085(KMT2D)_35.2_6	0	-
chr12	49431907	49432027	464_332930_8085(KMT2D)_35.2_7	0	-
chr12	49431798	49431918	464_332930_8085(KMT2D)_35.2_8	0	-
chr12	49431689	49431809	464_332930_8085(KMT2D)_35.2_9	0	-
chr12	49432687	49432806	464_332931_8085(KMT2D)_35.3_1	0	-
chr12	49428656	49428776	464_332932_8085(KMT2D)_36_1	0	-
chr12	49428536	49428656	464_332932_8085(KMT2D)_36_2	0	-
chr12	49428347	49428467	464_332933_8085(KMT2D)_37_1	0	-
chr12	49428165	49428285	464_332934_8085(KMT2D)_38_1	0	-
chr12	49427966	49428086	464_332935_8085(KMT2D)_39_1	0	-
chr12	49427846	49427966	464_332935_8085(KMT2D)_39_2	0	-
chr12	49425691	49425811	464_332936_8085(KMT2D)_40.1_1	0	-
chr12	49425571	49425691	464_332936_8085(KMT2D)_40.1_2	0	-
chr12	49425451	49425571	464_332936_8085(KMT2D)_40.1_3	0	-
chr12	49425331	49425451	464_332936_8085(KMT2D)_40.1_4	0	-
chr12	49425211	49425331	464_332936_8085(KMT2D)_40.1_5	0	-
chr12	49425091	49425211	464_332936_8085(KMT2D)_40.1_6	0	-
chr12	49424971	49425091	464_332936_8085(KMT2D)_40.1_7	0	-
chr12	49424851	49424971	464_332936_8085(KMT2D)_40.1_8	0	-
chr12	49427151	49427271	464_332937_8085(KMT2D)_40.2_1	0	-
chr12	49426152	49426272	464_332937_8085(KMT2D)_40.2_10	0	-
chr12	49426041	49426161	464_332937_8085(KMT2D)_40.2_11	0	-
chr12	49425930	49426050	464_332937_8085(KMT2D)_40.2_12	0	-
chr12	49425819	49425939	464_332937_8085(KMT2D)_40.2_13	0	-
chr12	49427040	49427160	464_332937_8085(KMT2D)_40.2_2	0	-
chr12	49426929	49427049	464_332937_8085(KMT2D)_40.2_3	0	-
chr12	49426818	49426938	464_332937_8085(KMT2D)_40.2_4	0	-
chr12	49426707	49426827	464_332937_8085(KMT2D)_40.2_5	0	-
chr12	49426596	49426716	464_332937_8085(KMT2D)_40.2_6	0	-
chr12	49426485	49426605	464_332937_8085(KMT2D)_40.2_7	0	-
chr12	49426374	49426494	464_332937_8085(KMT2D)_40.2_8	0	-
chr12	49426263	49426383	464_332937_8085(KMT2D)_40.2_9	0	-
chr12	49427549	49427669	464_332938_8085(KMT2D)_40.3_1	0	-
chr12	49427429	49427549	464_332938_8085(KMT2D)_40.3_2	0	-
chr12	49427310	49427429	464_332938_8085(KMT2D)_40.3_3	0	-
chr12	49427674	49427793	464_332939_8085(KMT2D)_40.4_1	0	-
chr12	49424746	49424866	464_332940_8085(KMT2D)_41_1	0	-
chr12	49424626	49424746	464_332940_8085(KMT2D)_41_2	0	-
chr12	49424467	49424587	464_332941_8085(KMT2D)_42_1	0	-
chr12	49424347	49424467	464_332941_8085(KMT2D)_42_2	0	-
chr12	49424142	49424262	464_332942_8085(KMT2D)_43_1	0	-
chr12	49424022	49424142	464_332942_8085(KMT2D)_43_2	0	-
chr12	49423161	49423281	464_332943_8085(KMT2D)_44_1	0	-
chr12	49422931	49423051	464_332944_8085(KMT2D)_45_1	0	-
chr12	49422811	49422931	464_332944_8085(KMT2D)_45_2	0	-
chr12	49422675	49422795	464_332945_8085(KMT2D)_46.1_1	0	-
chr12	49422555	49422675	464_332945_8085(KMT2D)_46.1_2	0	-
chr12	49421858	49421978	464_332946_8085(KMT2D)_47_1	0	-
chr12	49421738	49421858	464_332946_8085(KMT2D)_47_2	0	-
chr12	49421649	49421769	464_332947_8085(KMT2D)_48.1_1	0	-
chr12	49421529	49421649	464_332947_8085(KMT2D)_48.1_2	0	-
chr12	49421015	49421135	464_332948_8085(KMT2D)_49.1_1	0	-
chr12	49419935	49420055	464_332948_8085(KMT2D)_49.1_10	0	-
chr12	49420895	49421015	464_332948_8085(KMT2D)_49.1_2	0	-
chr12	49420775	49420895	464_332948_8085(KMT2D)_49.1_3	0	-
chr12	49420655	49420775	464_332948_8085(KMT2D)_49.1_4	0	-
chr12	49420535	49420655	464_332948_8085(KMT2D)_49.1_5	0	-
chr12	49420415	49420535	464_332948_8085(KMT2D)_49.1_6	0	-
chr12	49420295	49420415	464_332948_8085(KMT2D)_49.1_7	0	-
chr12	49420175	49420295	464_332948_8085(KMT2D)_49.1_8	0	-
chr12	49420055	49420175	464_332948_8085(KMT2D)_49.1_9	0	-
chr12	49418661	49418781	464_332949_8085(KMT2D)_50_1	0	-
chr12	49418541	49418661	464_332949_8085(KMT2D)_50_2	0	-
chr12	49418425	49418545	464_332950_8085(KMT2D)_51_1	0	-
chr12	49418305	49418425	464_332950_8085(KMT2D)_51_2	0	-
chr12	49416575	49416695	464_332951_8085(KMT2D)_52_1	0	-
chr12	49416455	49416575	464_332951_8085(KMT2D)_52_2	0	-
chr12	49416335	49416455	464_332951_8085(KMT2D)_52_3	0	-
chr12	49416039	49416159	464_332952_8085(KMT2D)_53_1	0	-
chr12	49415820	49415940	464_332953_8085(KMT2D)_54_1	0	-
chr12	49415549	49415669	464_332954_8085(KMT2D)_55_1	0	-
chr12	124979779	124979899	466_352761_9612(NCOR2)_4_1	0	-
chr12	124979659	124979779	466_352761_9612(NCOR2)_4_2	0	-
chr12	124971046	124971166	466_352762_9612(NCOR2)_5.1_1	0	-
chr12	124970926	124971046	466_352762_9612(NCOR2)_5.1_2	0	-
chr12	124968230	124968350	466_352763_9612(NCOR2)_6_1	0	-
chr12	124968110	124968230	466_352763_9612(NCOR2)_6_2	0	-
chr12	124957587	124957707	466_352764_9612(NCOR2)_7.1_1	0	-
chr12	124957467	124957587	466_352764_9612(NCOR2)_7.1_2	0	-
chr12	124950715	124950835	466_352765_9612(NCOR2)_8_1	0	-
chr12	124941620	124941740	466_352766_9612(NCOR2)_9_1	0	-
chr12	124934327	124934447	466_352767_9612(NCOR2)_10_1	0	-
chr12	124922448	124922568	466_352768_9612(NCOR2)_11_1	0	-
chr12	124915247	124915367	466_352769_9612(NCOR2)_12.1_1	0	-
chr12	124915127	124915247	466_352769_9612(NCOR2)_12.1_2	0	-
chr12	124914145	124914265	466_352770_9612(NCOR2)_13_1	0	-
chr12	124911256	124911376	466_352771_9612(NCOR2)_14.1_1	0	-
chr12	124911136	124911256	466_352771_9612(NCOR2)_14.1_2	0	-
chr12	124907013	124907133	466_352772_9612(NCOR2)_15_1	0	-
chr12	124904491	124904611	466_352773_9612(NCOR2)_16.1_1	0	-
chr12	124886859	124886979	466_352774_9612(NCOR2)_17.1_1	0	-
chr12	124887089	124887208	466_352775_9612(NCOR2)_17.2_1	0	-
chr12	124885133	124885253	466_352776_9612(NCOR2)_18.1_1	0	-
chr12	124885013	124885133	466_352776_9612(NCOR2)_18.1_2	0	-
chr12	124882635	124882755	466_352777_9612(NCOR2)_19_1	0	-
chr12	124873307	124873427	466_352778_9612(NCOR2)_20.1_1	0	-
chr12	124873187	124873307	466_352778_9612(NCOR2)_20.1_2	0	-
chr12	124870361	124870481	466_352779_9612(NCOR2)_21_1	0	-
chr12	124870241	124870361	466_352779_9612(NCOR2)_21_2	0	-
chr12	124862689	124862809	466_352780_9612(NCOR2)_22.1_1	0	-
chr12	124862832	124862951	466_352781_9612(NCOR2)_22.2_1	0	-
chr12	124858923	124859043	466_352782_9612(NCOR2)_23.1_1	0	-
chr12	124857042	124857162	466_352783_9612(NCOR2)_24.1_1	0	-
chr12	124856922	124857042	466_352783_9612(NCOR2)_24.1_2	0	-
chr12	124856802	124856922	466_352783_9612(NCOR2)_24.1_3	0	-
chr12	124856682	124856802	466_352783_9612(NCOR2)_24.1_4	0	-
chr12	124856562	124856682	466_352783_9612(NCOR2)_24.1_5	0	-
chr12	124848285	124848405	466_352784_9612(NCOR2)_25_1	0	-
chr12	124848165	124848285	466_352784_9612(NCOR2)_25_2	0	-
chr12	124846757	124846877	466_352785_9612(NCOR2)_26_1	0	-
chr12	124846637	124846757	466_352785_9612(NCOR2)_26_2	0	-
chr12	124841270	124841390	466_352786_9612(NCOR2)_27_1	0	-
chr12	124841150	124841270	466_352786_9612(NCOR2)_27_2	0	-
chr12	124840062	124840182	466_352787_9612(NCOR2)_28.1_1	0	-
chr12	124839943	124840062	466_352787_9612(NCOR2)_28.1_2	0	-
chr12	124839373	124839493	466_352788_9612(NCOR2)_29.1_1	0	-
chr12	124839016	124839136	466_352789_9612(NCOR2)_30_1	0	-
chr12	124838630	124838750	466_352790_9612(NCOR2)_31_1	0	-
chr12	124835207	124835327	466_352791_9612(NCOR2)_32_1	0	-
chr12	124835087	124835207	466_352791_9612(NCOR2)_32_2	0	-
chr12	124832789	124832909	466_352792_9612(NCOR2)_33.1_1	0	-
chr12	124832669	124832789	466_352792_9612(NCOR2)_33.1_2	0	-
chr12	124832353	124832473	466_352793_9612(NCOR2)_34_1	0	-
chr12	124831313	124831433	466_352794_9612(NCOR2)_35.1_1	0	-
chr12	124831193	124831313	466_352794_9612(NCOR2)_35.1_2	0	-
chr12	124831073	124831193	466_352794_9612(NCOR2)_35.1_3	0	-
chr12	124829379	124829499	466_352795_9612(NCOR2)_36.1_1	0	-
chr12	124829259	124829379	466_352795_9612(NCOR2)_36.1_2	0	-
chr12	124829139	124829259	466_352795_9612(NCOR2)_36.1_3	0	-
chr12	124827661	124827781	466_352796_9612(NCOR2)_37_1	0	-
chr12	124827541	124827661	466_352796_9612(NCOR2)_37_2	0	-
chr12	124826554	124826674	466_352797_9612(NCOR2)_38_1	0	-
chr12	124826434	124826554	466_352797_9612(NCOR2)_38_2	0	-
chr12	124826314	124826434	466_352797_9612(NCOR2)_38_3	0	-
chr12	124825222	124825342	466_352798_9612(NCOR2)_39.1_1	0	-
chr12	124825102	124825222	466_352798_9612(NCOR2)_39.1_2	0	-
chr12	124824796	124824916	466_352799_9612(NCOR2)_40.1_1	0	-
chr12	124824924	124825043	466_352800_9612(NCOR2)_40.2_1	0	-
chr12	124824598	124824718	466_352801_9612(NCOR2)_41.1_1	0	-
chr12	124824514	124824634	466_352801_9612(NCOR2)_41.1_2	0	-
chr12	124824726	124824845	466_352802_9612(NCOR2)_41.2_1	0	-
chr12	124821635	124821755	466_352803_9612(NCOR2)_42_1	0	-
chr12	124821515	124821635	466_352803_9612(NCOR2)_42_2	0	-
chr12	124821395	124821515	466_352803_9612(NCOR2)_42_3	0	-
chr12	124821275	124821395	466_352803_9612(NCOR2)_42_4	0	-
chr12	124821155	124821275	466_352803_9612(NCOR2)_42_5	0	-
chr12	124820103	124820223	466_352804_9612(NCOR2)_43_1	0	-
chr12	124819983	124820103	466_352804_9612(NCOR2)_43_2	0	-
chr12	124819753	124819873	466_352805_9612(NCOR2)_44_1	0	-
chr12	124819633	124819753	466_352805_9612(NCOR2)_44_2	0	-
chr12	124819066	124819186	466_352806_9612(NCOR2)_45_1	0	-
chr12	124818946	124819066	466_352806_9612(NCOR2)_45_2	0	-
chr12	124817750	124817870	466_352807_9612(NCOR2)_46.1_1	0	-
chr12	124817630	124817750	466_352807_9612(NCOR2)_46.1_2	0	-
chr12	124816939	124817059	466_352808_9612(NCOR2)_47_1	0	-
chr12	124816819	124816939	466_352808_9612(NCOR2)_47_2	0	-
chr12	124815357	124815477	466_352809_9612(NCOR2)_48.1_1	0	-
chr12	124812067	124812187	466_352810_9612(NCOR2)_49.1_1	0	-
chr12	124811947	124812067	466_352810_9612(NCOR2)_49.1_2	0	-
chr12	124810826	124810946	466_352811_9612(NCOR2)_50_1	0	-
chr12	124810706	124810826	466_352811_9612(NCOR2)_50_2	0	-
chr12	124810038	124810158	466_352812_9612(NCOR2)_51_1	0	-
chr12	124809918	124810038	466_352812_9612(NCOR2)_51_2	0	-
chr13	32890571	32890691	427_253041_675(BRCA2)_2_1	0	+
chr13	32893134	32893254	427_253042_675(BRCA2)_3.1_1	0	+
chr13	32893254	32893374	427_253042_675(BRCA2)_3.1_2	0	+
chr13	32893374	32893493	427_253042_675(BRCA2)_3.1_3	0	+
chr13	32899206	32899326	427_253043_675(BRCA2)_4_1	0	+
chr13	32900202	32900322	427_253044_675(BRCA2)_5_1	0	+
chr13	32900338	32900458	427_253045_675(BRCA2)_6_1	0	+
chr13	32900633	32900753	427_253046_675(BRCA2)_7_1	0	+
chr13	32903544	32903664	427_253047_675(BRCA2)_8_1	0	+
chr13	32905051	32905171	427_253048_675(BRCA2)_9.1_1	0	+
chr13	32906366	32906486	427_253049_675(BRCA2)_10_1	0	+
chr13	32907446	32907566	427_253049_675(BRCA2)_10_10	0	+
chr13	32906486	32906606	427_253049_675(BRCA2)_10_2	0	+
chr13	32906606	32906726	427_253049_675(BRCA2)_10_3	0	+
chr13	32906726	32906846	427_253049_675(BRCA2)_10_4	0	+
chr13	32906846	32906966	427_253049_675(BRCA2)_10_5	0	+
chr13	32906966	32907086	427_253049_675(BRCA2)_10_6	0	+
chr13	32907086	32907206	427_253049_675(BRCA2)_10_7	0	+
chr13	32907206	32907326	427_253049_675(BRCA2)_10_8	0	+
chr13	32907326	32907446	427_253049_675(BRCA2)_10_9	0	+
chr13	32910347	32910467	427_253050_675(BRCA2)_11.1_1	0	+
chr13	32911427	32911547	427_253050_675(BRCA2)_11.1_10	0	+
chr13	32911547	32911667	427_253050_675(BRCA2)_11.1_11	0	+
chr13	32911667	32911787	427_253050_675(BRCA2)_11.1_12	0	+
chr13	32911787	32911907	427_253050_675(BRCA2)_11.1_13	0	+
chr13	32911907	32912027	427_253050_675(BRCA2)_11.1_14	0	+
chr13	32912027	32912147	427_253050_675(BRCA2)_11.1_15	0	+
chr13	32912147	32912267	427_253050_675(BRCA2)_11.1_16	0	+
chr13	32912267	32912387	427_253050_675(BRCA2)_11.1_17	0	+
chr13	32912387	32912507	427_253050_675(BRCA2)_11.1_18	0	+
chr13	32912507	32912627	427_253050_675(BRCA2)_11.1_19	0	+
chr13	32910467	32910587	427_253050_675(BRCA2)_11.1_2	0	+
chr13	32912627	32912747	427_253050_675(BRCA2)_11.1_20	0	+
chr13	32912747	32912867	427_253050_675(BRCA2)_11.1_21	0	+
chr13	32912867	32912987	427_253050_675(BRCA2)_11.1_22	0	+
chr13	32912987	32913107	427_253050_675(BRCA2)_11.1_23	0	+
chr13	32913107	32913227	427_253050_675(BRCA2)_11.1_24	0	+
chr13	32913227	32913347	427_253050_675(BRCA2)_11.1_25	0	+
chr13	32913347	32913467	427_253050_675(BRCA2)_11.1_26	0	+
chr13	32913467	32913587	427_253050_675(BRCA2)_11.1_27	0	+
chr13	32913587	32913707	427_253050_675(BRCA2)_11.1_28	0	+
chr13	32913707	32913827	427_253050_675(BRCA2)_11.1_29	0	+
chr13	32910587	32910707	427_253050_675(BRCA2)_11.1_3	0	+
chr13	32913827	32913947	427_253050_675(BRCA2)_11.1_30	0	+
chr13	32913947	32914067	427_253050_675(BRCA2)_11.1_31	0	+
chr13	32914067	32914187	427_253050_675(BRCA2)_11.1_32	0	+
chr13	32914187	32914307	427_253050_675(BRCA2)_11.1_33	0	+
chr13	32914307	32914427	427_253050_675(BRCA2)_11.1_34	0	+
chr13	32914427	32914547	427_253050_675(BRCA2)_11.1_35	0	+
chr13	32914547	32914667	427_253050_675(BRCA2)_11.1_36	0	+
chr13	32914667	32914787	427_253050_675(BRCA2)_11.1_37	0	+
chr13	32914787	32914907	427_253050_675(BRCA2)_11.1_38	0	+
chr13	32914907	32915027	427_253050_675(BRCA2)_11.1_39	0	+
chr13	32910707	32910827	427_253050_675(BRCA2)_11.1_4	0	+
chr13	32915027	32915147	427_253050_675(BRCA2)_11.1_40	0	+
chr13	32915147	32915267	427_253050_675(BRCA2)_11.1_41	0	+
chr13	32915267	32915387	427_253050_675(BRCA2)_11.1_42	0	+
chr13	32910827	32910947	427_253050_675(BRCA2)_11.1_5	0	+
chr13	32910947	32911067	427_253050_675(BRCA2)_11.1_6	0	+
chr13	32911067	32911187	427_253050_675(BRCA2)_11.1_7	0	+
chr13	32911187	32911307	427_253050_675(BRCA2)_11.1_8	0	+
chr13	32911307	32911427	427_253050_675(BRCA2)_11.1_9	0	+
chr13	32918682	32918802	427_253051_675(BRCA2)_12.1_1	0	+
chr13	32920938	32921058	427_253052_675(BRCA2)_13_1	0	+
chr13	32929008	32929128	427_253053_675(BRCA2)_14_1	0	+
chr13	32929128	32929248	427_253053_675(BRCA2)_14_2	0	+
chr13	32929248	32929368	427_253053_675(BRCA2)_14_3	0	+
chr13	32929368	32929488	427_253053_675(BRCA2)_14_4	0	+
chr13	32930535	32930655	427_253054_675(BRCA2)_15.1_1	0	+
chr13	32930655	32930775	427_253054_675(BRCA2)_15.1_2	0	+
chr13	32931852	32931972	427_253055_675(BRCA2)_16_1	0	+
chr13	32931972	32932092	427_253055_675(BRCA2)_16_2	0	+
chr13	32936625	32936745	427_253056_675(BRCA2)_17_1	0	+
chr13	32936745	32936865	427_253056_675(BRCA2)_17_2	0	+
chr13	32937313	32937433	427_253057_675(BRCA2)_18_1	0	+
chr13	32937433	32937553	427_253057_675(BRCA2)_18_2	0	+
chr13	32937553	32937673	427_253057_675(BRCA2)_18_3	0	+
chr13	32944496	32944616	427_253058_675(BRCA2)_19.1_1	0	+
chr13	32944616	32944736	427_253058_675(BRCA2)_19.1_2	0	+
chr13	32945044	32945164	427_253059_675(BRCA2)_20.1_1	0	+
chr13	32945164	32945284	427_253059_675(BRCA2)_20.1_2	0	+
chr13	32950747	32950867	427_253060_675(BRCA2)_21_1	0	+
chr13	32950867	32950987	427_253060_675(BRCA2)_21_2	0	+
chr13	32953433	32953553	427_253061_675(BRCA2)_22_1	0	+
chr13	32953553	32953673	427_253061_675(BRCA2)_22_2	0	+
chr13	32953848	32953968	427_253062_675(BRCA2)_23_1	0	+
chr13	32953968	32954088	427_253062_675(BRCA2)_23_2	0	+
chr13	32954093	32954213	427_253063_675(BRCA2)_24_1	0	+
chr13	32954213	32954333	427_253063_675(BRCA2)_24_2	0	+
chr13	32968767	32968887	427_253064_675(BRCA2)_25_1	0	+
chr13	32968887	32969007	427_253064_675(BRCA2)_25_2	0	+
chr13	32969007	32969127	427_253064_675(BRCA2)_25_3	0	+
chr13	32970988	32971108	427_253065_675(BRCA2)_26_1	0	+
chr13	32971108	32971228	427_253065_675(BRCA2)_26_2	0	+
chr13	32972242	32972362	427_253066_675(BRCA2)_27_1	0	+
chr13	32972362	32972482	427_253066_675(BRCA2)_27_2	0	+
chr13	32972482	32972602	427_253066_675(BRCA2)_27_3	0	+
chr13	32972602	32972722	427_253066_675(BRCA2)_27_4	0	+
chr13	32972722	32972842	427_253066_675(BRCA2)_27_5	0	+
chr13	32972842	32972962	427_253066_675(BRCA2)_27_6	0	+
chr14	105258897	105259017	426_238995_207(AKT1)_4a_1	0	-
chr14	105246489	105246609	426_238996_207(AKT1)_5a_1	0	-
chr14	105246369	105246489	426_238996_207(AKT1)_5a_2	0	-
chr14	105243991	105244111	426_238997_207(AKT1)_6a_1	0	-
chr14	105243871	105243991	426_238997_207(AKT1)_6a_2	0	-
chr14	105242991	105243111	426_238998_207(AKT1)_7a_1	0	-
chr14	105242062	105242182	426_238999_207(AKT1)_8a_1	0	-
chr14	105241942	105242062	426_238999_207(AKT1)_8a_2	0	-
chr14	105241511	105241631	426_239000_207(AKT1)_9a.1_1	0	-
chr14	105241392	105241511	426_239000_207(AKT1)_9a.1_2	0	-
chr14	105241247	105241367	426_239001_207(AKT1)_10a.1_1	0	-
chr14	105240223	105240343	426_239002_207(AKT1)_11a_1	0	-
chr14	105239854	105239974	426_239003_207(AKT1)_12a_1	0	-
chr14	105239734	105239854	426_239003_207(AKT1)_12a_2	0	-
chr14	105239652	105239772	426_239004_207(AKT1)_13a_1	0	-
chr14	105239532	105239652	426_239004_207(AKT1)_13a_2	0	-
chr14	105239321	105239441	426_239005_207(AKT1)_14a_1	0	-
chr14	105239201	105239321	426_239005_207(AKT1)_14a_2	0	-
chr14	105238685	105238805	426_239006_207(AKT1)_15a_1	0	-
chr14	105237072	105237192	426_239007_207(AKT1)_16a_1	0	-
chr14	105236657	105236777	426_239008_207(AKT1)_17a_1	0	-
chr14	38064081	38064201	461_302406_3169(FOXA1)_1_1	0	-
chr14	38063478	38063598	461_302407_3169(FOXA1)_2_1	0	-
chr14	38063358	38063478	461_302407_3169(FOXA1)_2_2	0	-
chr14	38063238	38063358	461_302407_3169(FOXA1)_2_3	0	-
chr14	38061842	38061962	461_302408_3169(FOXA1)_3.1_1	0	-
chr14	38060762	38060882	461_302408_3169(FOXA1)_3.1_10	0	-
chr14	38060642	38060762	461_302408_3169(FOXA1)_3.1_11	0	-
chr14	38060522	38060642	461_302408_3169(FOXA1)_3.1_12	0	-
chr14	38061722	38061842	461_302408_3169(FOXA1)_3.1_2	0	-
chr14	38061602	38061722	461_302408_3169(FOXA1)_3.1_3	0	-
chr14	38061482	38061602	461_302408_3169(FOXA1)_3.1_4	0	-
chr14	38061362	38061482	461_302408_3169(FOXA1)_3.1_5	0	-
chr14	38061242	38061362	461_302408_3169(FOXA1)_3.1_6	0	-
chr14	38061122	38061242	461_302408_3169(FOXA1)_3.1_7	0	-
chr14	38061002	38061122	461_302408_3169(FOXA1)_3.1_8	0	-
chr14	38060882	38061002	461_302408_3169(FOXA1)_3.1_9	0	-
chr17	41276013	41276133	427_252998_672(BRCA1)_2_1	0	-
chr17	41267709	41267829	427_252999_672(BRCA1)_3_1	0	-
chr17	41258451	41258571	427_253000_672(BRCA1)_4_1	0	-
chr17	41256869	41256989	427_253001_672(BRCA1)_5_1	0	-
chr17	41256221	41256341	427_253002_672(BRCA1)_6.1_1	0	-
chr17	41256102	41256221	427_253002_672(BRCA1)_6.1_2	0	-
chr17	41251784	41251904	427_253003_672(BRCA1)_7_1	0	-
chr17	41249223	41249343	427_253004_672(BRCA1)_8.1_1	0	-
chr17	41247841	41247961	427_253005_672(BRCA1)_9_1	0	-
chr17	41246784	41246904	427_253006_672(BRCA1)_10_1	0	-
chr17	41245704	41245824	427_253006_672(BRCA1)_10_10	0	-
chr17	41245584	41245704	427_253006_672(BRCA1)_10_11	0	-
chr17	41245464	41245584	427_253006_672(BRCA1)_10_12	0	-
chr17	41245344	41245464	427_253006_672(BRCA1)_10_13	0	-
chr17	41245224	41245344	427_253006_672(BRCA1)_10_14	0	-
chr17	41245104	41245224	427_253006_672(BRCA1)_10_15	0	-
chr17	41244984	41245104	427_253006_672(BRCA1)_10_16	0	-
chr17	41244864	41244984	427_253006_672(BRCA1)_10_17	0	-
chr17	41244744	41244864	427_253006_672(BRCA1)_10_18	0	-
chr17	41244624	41244744	427_253006_672(BRCA1)_10_19	0	-
chr17	41246664	41246784	427_253006_672(BRCA1)_10_2	0	-
chr17	41244504	41244624	427_253006_672(BRCA1)_10_20	0	-
chr17	41244384	41244504	427_253006_672(BRCA1)_10_21	0	-
chr17	41244264	41244384	427_253006_672(BRCA1)_10_22	0	-
chr17	41244144	41244264	427_253006_672(BRCA1)_10_23	0	-
chr17	41244024	41244144	427_253006_672(BRCA1)_10_24	0	-
chr17	41243904	41244024	427_253006_672(BRCA1)_10_25	0	-
chr17	41243784	41243904	427_253006_672(BRCA1)_10_26	0	-
chr17	41243664	41243784	427_253006_672(BRCA1)_10_27	0	-
chr17	41243544	41243664	427_253006_672(BRCA1)_10_28	0	-
chr17	41243424	41243544	427_253006_672(BRCA1)_10_29	0	-
chr17	41246544	41246664	427_253006_672(BRCA1)_10_3	0	-
chr17	41246424	41246544	427_253006_672(BRCA1)_10_4	0	-
chr17	41246304	41246424	427_253006_672(BRCA1)_10_5	0	-
chr17	41246184	41246304	427_253006_672(BRCA1)_10_6	0	-
chr17	41246064	41246184	427_253006_672(BRCA1)_10_7	0	-
chr17	41245944	41246064	427_253006_672(BRCA1)_10_8	0	-
chr17	41245824	41245944	427_253006_672(BRCA1)_10_9	0	-
chr17	41242945	41243065	427_253007_672(BRCA1)_11.1_1	0	-
chr17	41234506	41234626	427_253008_672(BRCA1)_12_1	0	-
chr17	41234386	41234506	427_253008_672(BRCA1)_12_2	0	-
chr17	41231323	41231443	427_253009_672(BRCA1)_13_1	0	-
chr17	41228567	41228687	427_253010_672(BRCA1)_14_1	0	-
chr17	41228447	41228567	427_253010_672(BRCA1)_14_2	0	-
chr17	41226442	41226562	427_253011_672(BRCA1)_15_1	0	-
chr17	41226322	41226442	427_253011_672(BRCA1)_15_2	0	-
chr17	41223159	41223279	427_253012_672(BRCA1)_16.1_1	0	-
chr17	41223039	41223159	427_253012_672(BRCA1)_16.1_2	0	-
chr17	41222919	41223039	427_253012_672(BRCA1)_16.1_3	0	-
chr17	41219608	41219728	427_253013_672(BRCA1)_17.1_1	0	-
chr17	41215869	41215989	427_253014_672(BRCA1)_18_1	0	-
chr17	41215310	41215430	427_253015_672(BRCA1)_19_1	0	-
chr17	41209050	41209170	427_253016_672(BRCA1)_20.1_1	0	-
chr17	41203046	41203166	427_253017_672(BRCA1)_21_1	0	-
chr17	41201114	41201234	427_253018_672(BRCA1)_22_1	0	-
chr17	41199630	41199750	427_253019_672(BRCA1)_23.1_1	0	-
chr17	41197757	41197877	427_253020_672(BRCA1)_24_1	0	-
chr17	41197637	41197757	427_253020_672(BRCA1)_24_2	0	-
chr17	16097769	16097889	466_352713_9611(NCOR1)_3_1	0	-
chr17	16089934	16090054	466_352714_9611(NCOR1)_4.1_1	0	-
chr17	16089814	16089934	466_352714_9611(NCOR1)_4.1_2	0	-
chr17	16075213	16075333	466_352715_9611(NCOR1)_5_1	0	-
chr17	16075093	16075213	466_352715_9611(NCOR1)_5_2	0	-
chr17	16068383	16068503	466_352716_9611(NCOR1)_6_1	0	-
chr17	16068263	16068383	466_352716_9611(NCOR1)_6_2	0	-
chr17	16062070	16062190	466_352717_9611(NCOR1)_7_1	0	-
chr17	16056621	16056741	466_352718_9611(NCOR1)_8.1_1	0	-
chr17	16055226	16055346	466_352719_9611(NCOR1)_9_1	0	-
chr17	16054856	16054976	466_352720_9611(NCOR1)_10_1	0	-
chr17	16052737	16052857	466_352721_9611(NCOR1)_11_1	0	-
chr17	16049776	16049896	466_352722_9611(NCOR1)_12.1_1	0	-
chr17	16049656	16049776	466_352722_9611(NCOR1)_12.1_2	0	-
chr17	16046904	16047024	466_352723_9611(NCOR1)_13_1	0	-
chr17	16042410	16042530	466_352724_9611(NCOR1)_14_1	0	-
chr17	16042290	16042410	466_352724_9611(NCOR1)_14_2	0	-
chr17	16041438	16041558	466_352725_9611(NCOR1)_15.1_1	0	-
chr17	16040615	16040735	466_352726_9611(NCOR1)_16_1	0	-
chr17	16029459	16029579	466_352727_9611(NCOR1)_17.1_1	0	-
chr17	16029339	16029459	466_352727_9611(NCOR1)_17.1_2	0	-
chr17	16024474	16024594	466_352728_9611(NCOR1)_18_1	0	-
chr17	16024354	16024474	466_352728_9611(NCOR1)_18_2	0	-
chr17	16022707	16022827	466_352729_9611(NCOR1)_19_1	0	-
chr17	16021271	16021391	466_352730_9611(NCOR1)_20.1_1	0	-
chr17	16021151	16021271	466_352730_9611(NCOR1)_20.1_2	0	-
chr17	16012162	16012282	466_352731_9611(NCOR1)_21_1	0	-
chr17	16012042	16012162	466_352731_9611(NCOR1)_21_2	0	-
chr17	16005021	16005141	466_352732_9611(NCOR1)_22_1	0	-
chr17	16004901	16005021	466_352732_9611(NCOR1)_22_2	0	-
chr17	16004781	16004901	466_352732_9611(NCOR1)_22_3	0	-
chr17	16004661	16004781	466_352732_9611(NCOR1)_22_4	0	-
chr17	16004541	16004661	466_352732_9611(NCOR1)_22_5	0	-
chr17	16001745	16001865	466_352733_9611(NCOR1)_23.1_1	0	-
chr17	16001625	16001745	466_352733_9611(NCOR1)_23.1_2	0	-
chr17	15995308	15995428	466_352734_9611(NCOR1)_24.1_1	0	-
chr17	15995188	15995308	466_352734_9611(NCOR1)_24.1_2	0	-
chr17	15995068	15995188	466_352734_9611(NCOR1)_24.1_3	0	-
chr17	15994948	15995068	466_352734_9611(NCOR1)_24.1_4	0	-
chr17	15994828	15994948	466_352734_9611(NCOR1)_24.1_5	0	-
chr17	15990572	15990692	466_352735_9611(NCOR1)_25_1	0	-
chr17	15990452	15990572	466_352735_9611(NCOR1)_25_2	0	-
chr17	15989676	15989796	466_352736_9611(NCOR1)_26_1	0	-
chr17	15989556	15989676	466_352736_9611(NCOR1)_26_2	0	-
chr17	15983981	15984101	466_352737_9611(NCOR1)_27_1	0	-
chr17	15983861	15983981	466_352737_9611(NCOR1)_27_2	0	-
chr17	15983712	15983832	466_352738_9611(NCOR1)_28_1	0	-
chr17	15983268	15983388	466_352739_9611(NCOR1)_29_1	0	-
chr17	15978932	15979052	466_352740_9611(NCOR1)_30.1_1	0	-
chr17	15978812	15978932	466_352740_9611(NCOR1)_30.1_2	0	-
chr17	15976813	15976933	466_352741_9611(NCOR1)_31_1	0	-
chr17	15976693	15976813	466_352741_9611(NCOR1)_31_2	0	-
chr17	15975440	15975560	466_352742_9611(NCOR1)_32_1	0	-
chr17	15974882	15975002	466_352743_9611(NCOR1)_33.1_1	0	-
chr17	15974762	15974882	466_352743_9611(NCOR1)_33.1_2	0	-
chr17	15974642	15974762	466_352743_9611(NCOR1)_33.1_3	0	-
chr17	15973779	15973899	466_352744_9611(NCOR1)_34.1_1	0	-
chr17	15973659	15973779	466_352744_9611(NCOR1)_34.1_2	0	-
chr17	15973539	15973659	466_352744_9611(NCOR1)_34.1_3	0	-
chr17	15973419	15973539	466_352744_9611(NCOR1)_34.1_4	0	-
chr17	15971321	15971441	466_352745_9611(NCOR1)_35.1_1	0	-
chr17	15971201	15971321	466_352745_9611(NCOR1)_35.1_2	0	-
chr17	15968903	15969023	466_352746_9611(NCOR1)_36.1_1	0	-
chr17	15968783	15968903	466_352746_9611(NCOR1)_36.1_2	0	-
chr17	15968258	15968378	466_352747_9611(NCOR1)_37_1	0	-
chr17	15968138	15968258	466_352747_9611(NCOR1)_37_2	0	-
chr17	15967319	15967439	466_352748_9611(NCOR1)_38.1_1	0	-
chr17	15967445	15967564	466_352749_9611(NCOR1)_38.2_1	0	-
chr17	15965501	15965621	466_352750_9611(NCOR1)_39_1	0	-
chr17	15965381	15965501	466_352750_9611(NCOR1)_39_2	0	-
chr17	15965141	15965261	466_352751_9611(NCOR1)_40_1	0	-
chr17	15965021	15965141	466_352751_9611(NCOR1)_40_2	0	-
chr17	15964901	15965021	466_352751_9611(NCOR1)_40_3	0	-
chr17	15964781	15964901	466_352751_9611(NCOR1)_40_4	0	-
chr17	15964661	15964781	466_352751_9611(NCOR1)_40_5	0	-
chr17	15961849	15961969	466_352752_9611(NCOR1)_41.1_1	0	-
chr17	15961729	15961849	466_352752_9611(NCOR1)_41.1_2	0	-
chr17	15961299	15961419	466_352753_9611(NCOR1)_42_1	0	-
chr17	15961179	15961299	466_352753_9611(NCOR1)_42_2	0	-
chr17	15960939	15961059	466_352754_9611(NCOR1)_43_1	0	-
chr17	15960819	15960939	466_352754_9611(NCOR1)_43_2	0	-
chr17	15952230	15952350	466_352755_9611(NCOR1)_44_1	0	-
chr17	15952110	15952230	466_352755_9611(NCOR1)_44_2	0	-
chr17	15950335	15950455	466_352756_9611(NCOR1)_45.1_1	0	-
chr17	15950215	15950335	466_352756_9611(NCOR1)_45.1_2	0	-
chr17	15943721	15943841	466_352757_9611(NCOR1)_46.1_1	0	-
chr17	15942857	15942977	466_352758_9611(NCOR1)_47_1	0	-
chr17	15942737	15942857	466_352758_9611(NCOR1)_47_2	0	-
chr17	15938168	15938288	466_352759_9611(NCOR1)_48_1	0	-
chr17	15938048	15938168	466_352759_9611(NCOR1)_48_2	0	-
chr17	15935703	15935823	466_352760_9611(NCOR1)_49_1	0	-
chr17	15935583	15935703	466_352760_9611(NCOR1)_49_2	0	-
chr17	56492872	56492992	473_422215_54894(RNF43)_2_1	0	-
chr17	56492752	56492872	473_422215_54894(RNF43)_2_2	0	-
chr17	56492632	56492752	473_422215_54894(RNF43)_2_3	0	-
chr17	56448332	56448452	473_422216_54894(RNF43)_3_1	0	-
chr17	56448212	56448332	473_422216_54894(RNF43)_3_2	0	-
chr17	56440863	56440983	473_422217_54894(RNF43)_4_1	0	-
chr17	56440701	56440821	473_422218_54894(RNF43)_5.1_1	0	-
chr17	56440581	56440701	473_422218_54894(RNF43)_5.1_2	0	-
chr17	56439897	56440017	473_422219_54894(RNF43)_6_1	0	-
chr17	56438224	56438344	473_422220_54894(RNF43)_7_1	0	-
chr17	56438104	56438224	473_422220_54894(RNF43)_7_2	0	-
chr17	56437500	56437620	473_422221_54894(RNF43)_8.1_1	0	-
chr17	56436106	56436226	473_422222_54894(RNF43)_9.1_1	0	-
chr17	56435026	56435146	473_422222_54894(RNF43)_9.1_10	0	-
chr17	56434906	56435026	473_422222_54894(RNF43)_9.1_11	0	-
chr17	56434786	56434906	473_422222_54894(RNF43)_9.1_12	0	-
chr17	56435986	56436106	473_422222_54894(RNF43)_9.1_2	0	-
chr17	56435866	56435986	473_422222_54894(RNF43)_9.1_3	0	-
chr17	56435746	56435866	473_422222_54894(RNF43)_9.1_4	0	-
chr17	56435626	56435746	473_422222_54894(RNF43)_9.1_5	0	-
chr17	56435506	56435626	473_422222_54894(RNF43)_9.1_6	0	-
chr17	56435386	56435506	473_422222_54894(RNF43)_9.1_7	0	-
chr17	56435266	56435386	473_422222_54894(RNF43)_9.1_8	0	-
chr17	56435146	56435266	473_422222_54894(RNF43)_9.1_9	0	-
chr17	56432265	56432385	473_422223_54894(RNF43)_10_1	0	-
chr17	47700073	47700193	475_440968_8405(SPOP)_6_1	0	-
chr17	47699377	47699497	475_440969_8405(SPOP)_7.1_1	0	-
chr17	47699258	47699377	475_440969_8405(SPOP)_7.1_2	0	-
chr17	47696671	47696791	475_440970_8405(SPOP)_8_1	0	-
chr17	47696551	47696671	475_440970_8405(SPOP)_8_2	0	-
chr17	47696406	47696526	475_440971_8405(SPOP)_9_1	0	-
chr17	47696286	47696406	475_440971_8405(SPOP)_9_2	0	-
chr17	47688730	47688850	475_440972_8405(SPOP)_10_1	0	-
chr17	47688610	47688730	475_440972_8405(SPOP)_10_2	0	-
chr17	47685203	47685323	475_440973_8405(SPOP)_11.1_1	0	-
chr17	47684672	47684792	475_440974_8405(SPOP)_12.1_1	0	-
chr17	47684552	47684672	475_440974_8405(SPOP)_12.1_2	0	-
chr17	47679297	47679417	475_440975_8405(SPOP)_13_1	0	-
chr17	47679177	47679297	475_440975_8405(SPOP)_13_2	0	-
chr17	47677812	47677932	475_440976_8405(SPOP)_14_1	0	-
chr17	47677692	47677812	475_440976_8405(SPOP)_14_2	0	-
chr17	29233140	29233260	475_446171_79736(TEFM)_1_1	0	-
chr17	29231435	29231555	475_446172_79736(TEFM)_2.1_1	0	-
chr17	29231315	29231435	475_446172_79736(TEFM)_2.1_2	0	-
chr17	29231195	29231315	475_446172_79736(TEFM)_2.1_3	0	-
chr17	29231075	29231195	475_446172_79736(TEFM)_2.1_4	0	-
chr17	29227505	29227625	475_446173_79736(TEFM)_3.1_1	0	-
chr17	29227385	29227505	475_446173_79736(TEFM)_3.1_2	0	-
chr17	29226525	29226645	475_446174_79736(TEFM)_4_1	0	-
chr17	29226405	29226525	475_446174_79736(TEFM)_4_2	0	-
chr17	29226285	29226405	475_446174_79736(TEFM)_4_3	0	-
chr17	29226165	29226285	475_446174_79736(TEFM)_4_4	0	-
chr17	7579806	7579926	476_449712_7157(TP53)_2.1_1	0	-
chr17	7579686	7579806	476_449712_7157(TP53)_2.1_2	0	-
chr17	7579510	7579630	476_449713_7157(TP53)_3_1	0	-
chr17	7579390	7579510	476_449713_7157(TP53)_3_2	0	-
chr17	7579270	7579390	476_449713_7157(TP53)_3_3	0	-
chr17	7578607	7578727	476_449714_7157(TP53)_4.1_1	0	-
chr17	7578487	7578607	476_449714_7157(TP53)_4.1_2	0	-
chr17	7578367	7578487	476_449714_7157(TP53)_4.1_3	0	-
chr17	7578173	7578293	476_449715_7157(TP53)_5_1	0	-
chr17	7577493	7577613	476_449716_7157(TP53)_6.1_1	0	-
chr17	7577087	7577207	476_449717_7157(TP53)_7_1	0	-
chr17	7576967	7577087	476_449717_7157(TP53)_7_2	0	-
chr17	7576829	7576949	476_449718_7157(TP53)_8_1	0	-
chr17	7576566	7576685	476_449719_7157(TP53)_9.1_1	0	-
chr17	7573919	7574039	476_449720_7157(TP53)_10_1	0	-
chr17	7572907	7573027	476_449721_7157(TP53)_11_1	0	-
chr19	44079524	44079644	477_460627_7515(XRCC1)_1_1	0	-
chr19	44079048	44079168	477_460628_7515(XRCC1)_2.1_1	0	-
chr19	44065056	44065176	477_460629_7515(XRCC1)_3.1_1	0	-
chr19	44058876	44058996	477_460630_7515(XRCC1)_4_1	0	-
chr19	44058756	44058876	477_460630_7515(XRCC1)_4_2	0	-
chr19	44057737	44057857	477_460631_7515(XRCC1)_5_1	0	-
chr19	44057548	44057668	477_460632_7515(XRCC1)_6.1_1	0	-
chr19	44057128	44057248	477_460633_7515(XRCC1)_7.1_1	0	-
chr19	44056944	44057064	477_460634_7515(XRCC1)_8.1_1	0	-
chr19	44056279	44056399	477_460635_7515(XRCC1)_9.1_1	0	-
chr19	44056159	44056279	477_460635_7515(XRCC1)_9.1_2	0	-
chr19	44055721	44055841	477_460636_7515(XRCC1)_10.1_1	0	-
chr19	44051022	44051142	477_460637_7515(XRCC1)_11_1	0	-
chr19	44050837	44050957	477_460638_7515(XRCC1)_12.1_1	0	-
chr19	44050718	44050837	477_460638_7515(XRCC1)_12.1_2	0	-
chr19	44050170	44050290	477_460639_7515(XRCC1)_13.1_1	0	-
chr19	44050039	44050159	477_460640_7515(XRCC1)_14_1	0	-
chr19	44049919	44050039	477_460640_7515(XRCC1)_14_2	0	-
chr19	44048280	44048400	477_460641_7515(XRCC1)_15_1	0	-
chr19	44047741	44047861	477_460642_7515(XRCC1)_16_1	0	-
chr19	44047540	44047660	477_460643_7515(XRCC1)_17.1_1	0	-
chr22	29279694	29279813	478_472144_84133(ZNRF3)_1.1_1	0	+
chr22	29279855	29279975	478_472145_84133(ZNRF3)_1.2_1	0	+
chr22	29279975	29280095	478_472145_84133(ZNRF3)_1.2_2	0	+
chr22	29313362	29313482	478_472146_84133(ZNRF3)_2.1_1	0	+
chr22	29382558	29382678	478_472147_84133(ZNRF3)_3_1	0	+
chr22	29383006	29383126	478_472148_84133(ZNRF3)_4_1	0	+
chr22	29383126	29383246	478_472148_84133(ZNRF3)_4_2	0	+
chr22	29427536	29427656	478_472149_84133(ZNRF3)_5_1	0	+
chr22	29438460	29438580	478_472150_84133(ZNRF3)_6_1	0	+
chr22	29439232	29439352	478_472151_84133(ZNRF3)_7_1	0	+
chr22	29439352	29439472	478_472151_84133(ZNRF3)_7_2	0	+
chr22	29440763	29440883	478_472152_84133(ZNRF3)_8_1	0	+
chr22	29442667	29442787	478_472153_84133(ZNRF3)_9_1	0	+
chr22	29442787	29442907	478_472153_84133(ZNRF3)_9_2	0	+
chr22	29444368	29444488	478_472154_84133(ZNRF3)_10_1	0	+
chr22	29445160	29445280	478_472155_84133(ZNRF3)_11.1_1	0	+
chr22	29446240	29446360	478_472155_84133(ZNRF3)_11.1_10	0	+
chr22	29446360	29446480	478_472155_84133(ZNRF3)_11.1_11	0	+
chr22	29446480	29446600	478_472155_84133(ZNRF3)_11.1_12	0	+
chr22	29446600	29446720	478_472155_84133(ZNRF3)_11.1_13	0	+
chr22	29446720	29446840	478_472155_84133(ZNRF3)_11.1_14	0	+
chr22	29446840	29446960	478_472155_84133(ZNRF3)_11.1_15	0	+
chr22	29445280	29445400	478_472155_84133(ZNRF3)_11.1_2	0	+
chr22	29445400	29445520	478_472155_84133(ZNRF3)_11.1_3	0	+
chr22	29445520	29445640	478_472155_84133(ZNRF3)_11.1_4	0	+
chr22	29445640	29445760	478_472155_84133(ZNRF3)_11.1_5	0	+
chr22	29445760	29445880	478_472155_84133(ZNRF3)_11.1_6	0	+
chr22	29445880	29446000	478_472155_84133(ZNRF3)_11.1_7	0	+
chr22	29446000	29446120	478_472155_84133(ZNRF3)_11.1_8	0	+
chr22	29446120	29446240	478_472155_84133(ZNRF3)_11.1_9	0	+
chr22	29449528	29449648	478_472156_84133(ZNRF3)_12_1	0	+
chr3	41265505	41265625	429_274773_1499(CTNNB1)_7_1	0	+
chr3	41266010	41266130	429_274774_1499(CTNNB1)_8_1	0	+
chr3	41266130	41266250	429_274774_1499(CTNNB1)_8_2	0	+
chr3	41266391	41266511	429_274775_1499(CTNNB1)_9_1	0	+
chr3	41266511	41266631	429_274775_1499(CTNNB1)_9_2	0	+
chr3	41266631	41266751	429_274775_1499(CTNNB1)_9_3	0	+
chr3	41266824	41266944	429_274776_1499(CTNNB1)_10_1	0	+
chr3	41266944	41267064	429_274776_1499(CTNNB1)_10_2	0	+
chr3	41267131	41267251	429_274777_1499(CTNNB1)_11.1_1	0	+
chr3	41267251	41267371	429_274777_1499(CTNNB1)_11.1_2	0	+
chr3	41268650	41268770	429_274778_1499(CTNNB1)_12_1	0	+
chr3	41268770	41268890	429_274778_1499(CTNNB1)_12_2	0	+
chr3	41274823	41274943	429_274779_1499(CTNNB1)_13_1	0	+
chr3	41275009	41275129	429_274780_1499(CTNNB1)_14_1	0	+
chr3	41275129	41275249	429_274780_1499(CTNNB1)_14_2	0	+
chr3	41275249	41275369	429_274780_1499(CTNNB1)_14_3	0	+
chr3	41275589	41275709	429_274781_1499(CTNNB1)_15_1	0	+
chr3	41275709	41275829	429_274781_1499(CTNNB1)_15_2	0	+
chr3	41277154	41277274	429_274782_1499(CTNNB1)_16_1	0	+
chr3	41277274	41277394	429_274782_1499(CTNNB1)_16_2	0	+
chr3	41277795	41277915	429_274783_1499(CTNNB1)_17_1	0	+
chr3	41277915	41278035	429_274783_1499(CTNNB1)_17_2	0	+
chr3	41278019	41278139	429_274784_1499(CTNNB1)_18_1	0	+
chr3	41278139	41278259	429_274784_1499(CTNNB1)_18_2	0	+
chr3	41279476	41279596	429_274785_1499(CTNNB1)_19_1	0	+
chr3	41280608	41280728	429_274786_1499(CTNNB1)_20_1	0	+
chr3	41280728	41280848	429_274786_1499(CTNNB1)_20_2	0	+
chr3	178916609	178916729	470_383706_5290(PIK3CA)_2_1	0	+
chr3	178916729	178916849	470_383706_5290(PIK3CA)_2_2	0	+
chr3	178916849	178916969	470_383706_5290(PIK3CA)_2_3	0	+
chr3	178917462	178917582	470_383707_5290(PIK3CA)_3.1_1	0	+
chr3	178917582	178917702	470_383707_5290(PIK3CA)_3.1_2	0	+
chr3	178919023	178919143	470_383708_5290(PIK3CA)_4.1_1	0	+
chr3	178919143	178919263	470_383708_5290(PIK3CA)_4.1_2	0	+
chr3	178919263	178919383	470_383708_5290(PIK3CA)_4.1_3	0	+
chr3	178921274	178921394	470_383709_5290(PIK3CA)_5_1	0	+
chr3	178921394	178921514	470_383709_5290(PIK3CA)_5_2	0	+
chr3	178921514	178921634	470_383709_5290(PIK3CA)_5_3	0	+
chr3	178922273	178922393	470_383710_5290(PIK3CA)_6.1_1	0	+
chr3	178927375	178927495	470_383711_5290(PIK3CA)_7.1_1	0	+
chr3	178927929	178928049	470_383712_5290(PIK3CA)_8_1	0	+
chr3	178928049	178928169	470_383712_5290(PIK3CA)_8_2	0	+
chr3	178928166	178928286	470_383713_5290(PIK3CA)_9_1	0	+
chr3	178928286	178928406	470_383713_5290(PIK3CA)_9_2	0	+
chr3	178935939	178936059	470_383714_5290(PIK3CA)_10_1	0	+
chr3	178936059	178936179	470_383714_5290(PIK3CA)_10_2	0	+
chr3	178936964	178937084	470_383715_5290(PIK3CA)_11_1	0	+
chr3	178937320	178937440	470_383716_5290(PIK3CA)_12_1	0	+
chr3	178937440	178937560	470_383716_5290(PIK3CA)_12_2	0	+
chr3	178937728	178937848	470_383717_5290(PIK3CA)_13_1	0	+
chr3	178938739	178938859	470_383718_5290(PIK3CA)_14.1_1	0	+
chr3	178938859	178938979	470_383718_5290(PIK3CA)_14.1_2	0	+
chr3	178941862	178941982	470_383719_5290(PIK3CA)_15_1	0	+
chr3	178942428	178942548	470_383720_5290(PIK3CA)_16_1	0	+
chr3	178942548	178942668	470_383720_5290(PIK3CA)_16_2	0	+
chr3	178943729	178943849	470_383721_5290(PIK3CA)_17_1	0	+
chr3	178947025	178947145	470_383722_5290(PIK3CA)_18_1	0	+
chr3	178947145	178947265	470_383722_5290(PIK3CA)_18_2	0	+
chr3	178947790	178947910	470_383723_5290(PIK3CA)_19_1	0	+
chr3	178947968	178948088	470_383724_5290(PIK3CA)_20.1_1	0	+
chr3	178948088	178948208	470_383724_5290(PIK3CA)_20.1_2	0	+
chr3	178951836	178951956	470_383725_5290(PIK3CA)_21.1_1	0	+
chr3	178951956	178952076	470_383725_5290(PIK3CA)_21.1_2	0	+
chr3	178952076	178952196	470_383725_5290(PIK3CA)_21.1_3	0	+
chr3	138478099	138478219	470_383726_5291(PIK3CB)_4_1	0	-
chr3	138477979	138478099	470_383726_5291(PIK3CB)_4_2	0	-
chr3	138474708	138474828	470_383727_5291(PIK3CB)_5.1_1	0	-
chr3	138474588	138474708	470_383727_5291(PIK3CB)_5.1_2	0	-
chr3	138461511	138461631	470_383728_5291(PIK3CB)_6_1	0	-
chr3	138461391	138461511	470_383728_5291(PIK3CB)_6_2	0	-
chr3	138456638	138456758	470_383729_5291(PIK3CB)_7.1_1	0	-
chr3	138456518	138456638	470_383729_5291(PIK3CB)_7.1_2	0	-
chr3	138453560	138453680	470_383730_5291(PIK3CB)_8_1	0	-
chr3	138453440	138453560	470_383730_5291(PIK3CB)_8_2	0	-
chr3	138452181	138452301	470_383731_5291(PIK3CB)_9_1	0	-
chr3	138433495	138433615	470_383732_5291(PIK3CB)_10_1	0	-
chr3	138433375	138433495	470_383732_5291(PIK3CB)_10_2	0	-
chr3	138433255	138433375	470_383732_5291(PIK3CB)_10_3	0	-
chr3	138431038	138431158	470_383733_5291(PIK3CB)_11_1	0	-
chr3	138426351	138426471	470_383734_5291(PIK3CB)_12_1	0	-
chr3	138426231	138426351	470_383734_5291(PIK3CB)_12_2	0	-
chr3	138426111	138426231	470_383734_5291(PIK3CB)_12_3	0	-
chr3	138425991	138426111	470_383734_5291(PIK3CB)_12_4	0	-
chr3	138423249	138423369	470_383735_5291(PIK3CB)_13_1	0	-
chr3	138417843	138417963	470_383736_5291(PIK3CB)_14.1_1	0	-
chr3	138417723	138417843	470_383736_5291(PIK3CB)_14.1_2	0	-
chr3	138413688	138413808	470_383737_5291(PIK3CB)_15_1	0	-
chr3	138413568	138413688	470_383737_5291(PIK3CB)_15_2	0	-
chr3	138409913	138410033	470_383738_5291(PIK3CB)_16_1	0	-
chr3	138409793	138409913	470_383738_5291(PIK3CB)_16_2	0	-
chr3	138407706	138407826	470_383739_5291(PIK3CB)_17_1	0	-
chr3	138403555	138403675	470_383740_5291(PIK3CB)_18_1	0	-
chr3	138403435	138403555	470_383740_5291(PIK3CB)_18_2	0	-
chr3	138402514	138402634	470_383741_5291(PIK3CB)_19_1	0	-
chr3	138400787	138400907	470_383742_5291(PIK3CB)_20.1_1	0	-
chr3	138383961	138384081	470_383743_5291(PIK3CB)_21_1	0	-
chr3	138383841	138383961	470_383743_5291(PIK3CB)_21_2	0	-
chr3	138382809	138382929	470_383744_5291(PIK3CB)_22_1	0	-
chr3	138382689	138382809	470_383744_5291(PIK3CB)_22_2	0	-
chr3	138376604	138376724	470_383745_5291(PIK3CB)_23_1	0	-
chr3	138376484	138376604	470_383745_5291(PIK3CB)_23_2	0	-
chr3	138375050	138375170	470_383746_5291(PIK3CB)_24_1	0	-
chr3	138374930	138375050	470_383746_5291(PIK3CB)_24_2	0	-
chr3	138374299	138374419	470_383747_5291(PIK3CB)_25_1	0	-
chr3	138374179	138374299	470_383747_5291(PIK3CB)_25_2	0	-
chr3	12660116	12660236	472_408174_5894(RAF1)_4a_1	0	-
chr3	12659996	12660116	472_408174_5894(RAF1)_4a_2	0	-
chr3	12653445	12653565	472_408175_5894(RAF1)_5a_1	0	-
chr3	12650722	12650842	472_408176_5894(RAF1)_6a.1_1	0	-
chr3	12650343	12650463	472_408177_5894(RAF1)_7a_1	0	-
chr3	12650223	12650343	472_408177_5894(RAF1)_7a_2	0	-
chr3	12647688	12647808	472_408178_5894(RAF1)_8a_1	0	-
chr3	12645711	12645831	472_408179_5894(RAF1)_9a_1	0	-
chr3	12645591	12645711	472_408179_5894(RAF1)_9a_2	0	-
chr3	12641840	12641960	472_408180_5894(RAF1)_10a_1	0	-
chr3	12641714	12641834	472_408181_5894(RAF1)_11a_1	0	-
chr3	12641594	12641714	472_408181_5894(RAF1)_11a_2	0	-
chr3	12641188	12641308	472_408182_5894(RAF1)_12a_1	0	-
chr3	12633189	12633309	472_408183_5894(RAF1)_13a_1	0	-
chr3	12632385	12632505	472_408184_5894(RAF1)_14a.1_1	0	-
chr3	12632265	12632385	472_408184_5894(RAF1)_14a.1_2	0	-
chr3	12629053	12629173	472_408185_5894(RAF1)_15a.1_1	0	-
chr3	12627178	12627298	472_408186_5894(RAF1)_16a_1	0	-
chr3	12626831	12626951	472_408187_5894(RAF1)_17a_1	0	-
chr3	12626711	12626831	472_408187_5894(RAF1)_17a_2	0	-
chr3	12626686	12626806	472_408188_5894(RAF1)_18a_1	0	-
chr3	12626566	12626686	472_408188_5894(RAF1)_18a_2	0	-
chr3	12626412	12626532	472_408189_5894(RAF1)_19a_1	0	-
chr3	12626292	12626412	472_408189_5894(RAF1)_19a_2	0	-
chr3	12626084	12626204	472_408190_5894(RAF1)_20a_1	0	-
chr3	12625964	12626084	472_408190_5894(RAF1)_20a_2	0	-
chr5	98262004	98262124	429_271193_1105(CHD1)_2_1	0	-
chr5	98240552	98240672	429_271194_1105(CHD1)_3.1_1	0	-
chr5	98240769	98240888	429_271195_1105(CHD1)_3.2_1	0	-
chr5	98239494	98239614	429_271196_1105(CHD1)_4.1_1	0	-
chr5	98238576	98238696	429_271197_1105(CHD1)_5_1	0	-
chr5	98236964	98237084	429_271198_1105(CHD1)_6_1	0	-
chr5	98236844	98236964	429_271198_1105(CHD1)_6_2	0	-
chr5	98236710	98236830	429_271199_1105(CHD1)_7.1_1	0	-
chr5	98236590	98236710	429_271199_1105(CHD1)_7.1_2	0	-
chr5	98236470	98236590	429_271199_1105(CHD1)_7.1_3	0	-
chr5	98235296	98235416	429_271200_1105(CHD1)_8_1	0	-
chr5	98235176	98235296	429_271200_1105(CHD1)_8_2	0	-
chr5	98234358	98234478	429_271201_1105(CHD1)_9_1	0	-
chr5	98234048	98234168	429_271202_1105(CHD1)_10.1_1	0	-
chr5	98233928	98234048	429_271202_1105(CHD1)_10.1_2	0	-
chr5	98232960	98233080	429_271203_1105(CHD1)_11_1	0	-
chr5	98232840	98232960	429_271203_1105(CHD1)_11_2	0	-
chr5	98232038	98232158	429_271204_1105(CHD1)_12.1_1	0	-
chr5	98231918	98232038	429_271204_1105(CHD1)_12.1_2	0	-
chr5	98230285	98230405	429_271205_1105(CHD1)_13.1_1	0	-
chr5	98229214	98229334	429_271206_1105(CHD1)_14_1	0	-
chr5	98229094	98229214	429_271206_1105(CHD1)_14_2	0	-
chr5	98228323	98228443	429_271207_1105(CHD1)_15_1	0	-
chr5	98228203	98228323	429_271207_1105(CHD1)_15_2	0	-
chr5	98224860	98224980	429_271208_1105(CHD1)_16_1	0	-
chr5	98224740	98224860	429_271208_1105(CHD1)_16_2	0	-
chr5	98223868	98223988	429_271209_1105(CHD1)_17_1	0	-
chr5	98223748	98223868	429_271209_1105(CHD1)_17_2	0	-
chr5	98221257	98221377	429_271210_1105(CHD1)_18_1	0	-
chr5	98218866	98218986	429_271211_1105(CHD1)_19_1	0	-
chr5	98218746	98218866	429_271211_1105(CHD1)_19_2	0	-
chr5	98217753	98217873	429_271212_1105(CHD1)_20_1	0	-
chr5	98217633	98217753	429_271212_1105(CHD1)_20_2	0	-
chr5	98216971	98217091	429_271213_1105(CHD1)_21.1_1	0	-
chr5	98216767	98216887	429_271214_1105(CHD1)_22.1_1	0	-
chr5	98215195	98215315	429_271215_1105(CHD1)_23.1_1	0	-
chr5	98215328	98215447	429_271216_1105(CHD1)_23.2_1	0	-
chr5	98212182	98212302	429_271217_1105(CHD1)_24_1	0	-
chr5	98212062	98212182	429_271217_1105(CHD1)_24_2	0	-
chr5	98210736	98210856	429_271218_1105(CHD1)_25_1	0	-
chr5	98209361	98209481	429_271219_1105(CHD1)_26_1	0	-
chr5	98209241	98209361	429_271219_1105(CHD1)_26_2	0	-
chr5	98208189	98208309	429_271220_1105(CHD1)_27_1	0	-
chr5	98208069	98208189	429_271220_1105(CHD1)_27_2	0	-
chr5	98207829	98207949	429_271221_1105(CHD1)_28_1	0	-
chr5	98207709	98207829	429_271221_1105(CHD1)_28_2	0	-
chr5	98206389	98206509	429_271222_1105(CHD1)_29_1	0	-
chr5	98205522	98205642	429_271223_1105(CHD1)_30.1_1	0	-
chr5	98205402	98205522	429_271223_1105(CHD1)_30.1_2	0	-
chr5	98204909	98205029	429_271224_1105(CHD1)_31_1	0	-
chr5	98204789	98204909	429_271224_1105(CHD1)_31_2	0	-
chr5	98204669	98204789	429_271224_1105(CHD1)_31_3	0	-
chr5	98204269	98204389	429_271225_1105(CHD1)_32.1_1	0	-
chr5	98204149	98204269	429_271225_1105(CHD1)_32.1_2	0	-
chr5	98199200	98199320	429_271226_1105(CHD1)_33.1_1	0	-
chr5	98199080	98199200	429_271226_1105(CHD1)_33.1_2	0	-
chr5	98195664	98195784	429_271227_1105(CHD1)_34.1_1	0	-
chr5	98194633	98194753	429_271228_1105(CHD1)_35_1	0	-
chr5	98193988	98194108	429_271229_1105(CHD1)_36_1	0	-
chr5	98193868	98193988	429_271229_1105(CHD1)_36_2	0	-
chr5	98192316	98192436	429_271230_1105(CHD1)_37_1	0	-
chr5	98192196	98192316	429_271230_1105(CHD1)_37_2	0	-
chr5	98192076	98192196	429_271230_1105(CHD1)_37_3	0	-
chr5	67522490	67522610	470_383787_5295(PIK3R1)_2_1	0	+
chr5	67522610	67522730	470_383787_5295(PIK3R1)_2_2	0	+
chr5	67522730	67522850	470_383787_5295(PIK3R1)_2_3	0	+
chr5	67569203	67569323	470_383788_5295(PIK3R1)_3_1	0	+
chr5	67569744	67569864	470_383789_5295(PIK3R1)_4_1	0	+
chr5	67575375	67575495	470_383790_5295(PIK3R1)_5_1	0	+
chr5	67575495	67575615	470_383790_5295(PIK3R1)_5_2	0	+
chr5	67576336	67576456	470_383791_5295(PIK3R1)_6_1	0	+
chr5	67576456	67576576	470_383791_5295(PIK3R1)_6_2	0	+
chr5	67576734	67576854	470_383792_5295(PIK3R1)_7_1	0	+
chr5	67584235	67584355	470_383793_5295(PIK3R1)_8.1_1	0	+
chr5	67584355	67584475	470_383793_5295(PIK3R1)_8.1_2	0	+
chr5	67584475	67584595	470_383793_5295(PIK3R1)_8.1_3	0	+
chr5	67586444	67586564	470_383794_5295(PIK3R1)_9_1	0	+
chr5	67586564	67586684	470_383794_5295(PIK3R1)_9_2	0	+
chr5	67588078	67588198	470_383795_5295(PIK3R1)_10_1	0	+
chr5	67588356	67588476	470_383796_5295(PIK3R1)_11_1	0	+
chr5	67588476	67588596	470_383796_5295(PIK3R1)_11_2	0	+
chr5	67588918	67589038	470_383797_5295(PIK3R1)_12.1_1	0	+
chr5	67589100	67589220	470_383798_5295(PIK3R1)_13_1	0	+
chr5	67589220	67589340	470_383798_5295(PIK3R1)_13_2	0	+
chr5	67589479	67589599	470_383799_5295(PIK3R1)_14_1	0	+
chr5	67589599	67589719	470_383799_5295(PIK3R1)_14_2	0	+
chr5	67590315	67590435	470_383800_5295(PIK3R1)_15.1_1	0	+
chr5	67590435	67590555	470_383800_5295(PIK3R1)_15.1_2	0	+
chr5	67590943	67591063	470_383801_5295(PIK3R1)_16_1	0	+
chr5	67591063	67591183	470_383801_5295(PIK3R1)_16_2	0	+
chr5	67591221	67591341	470_383802_5295(PIK3R1)_17_1	0	+
chr5	67591964	67592084	470_383803_5295(PIK3R1)_18_1	0	+
chr5	67592084	67592204	470_383803_5295(PIK3R1)_18_2	0	+
chr5	67593214	67593334	470_383804_5295(PIK3R1)_19_1	0	+
chr5	67593334	67593454	470_383804_5295(PIK3R1)_19_2	0	+
chr7	140624304	140624424	427_253021_673(BRAF)_1.1_1	0	-
chr7	140549901	140550021	427_253022_673(BRAF)_2_1	0	-
chr7	140534600	140534720	427_253023_673(BRAF)_3_1	0	-
chr7	140534480	140534600	427_253023_673(BRAF)_3_2	0	-
chr7	140534360	140534480	427_253023_673(BRAF)_3_3	0	-
chr7	140508683	140508803	427_253024_673(BRAF)_4_1	0	-
chr7	140507750	140507870	427_253025_673(BRAF)_5_1	0	-
chr7	140501286	140501406	427_253026_673(BRAF)_6_1	0	-
chr7	140501166	140501286	427_253026_673(BRAF)_6_2	0	-
chr7	140500221	140500341	427_253027_673(BRAF)_7_1	0	-
chr7	140500101	140500221	427_253027_673(BRAF)_7_2	0	-
chr7	140494187	140494307	427_253028_673(BRAF)_8_1	0	-
chr7	140494067	140494187	427_253028_673(BRAF)_8_2	0	-
chr7	140487306	140487426	427_253029_673(BRAF)_9_1	0	-
chr7	140482889	140483009	427_253030_673(BRAF)_10_1	0	-
chr7	140482769	140482889	427_253030_673(BRAF)_10_2	0	-
chr7	140481374	140481494	427_253031_673(BRAF)_11_1	0	-
chr7	140477773	140477893	427_253032_673(BRAF)_12_1	0	-
chr7	140476800	140476920	427_253033_673(BRAF)_13_1	0	-
chr7	140476680	140476800	427_253033_673(BRAF)_13_2	0	-
chr7	140453949	140454069	427_253034_673(BRAF)_14_1	0	-
chr7	140453073	140453193	427_253035_673(BRAF)_15_1	0	-
chr7	140449152	140449272	427_253036_673(BRAF)_16_1	0	-
chr7	140449032	140449152	427_253036_673(BRAF)_16_2	0	-
chr7	140447146	140447266	427_253037_673(BRAF)_17_1	0	-
chr7	140439678	140439798	427_253038_673(BRAF)_18_1	0	-
chr7	140439558	140439678	427_253038_673(BRAF)_18_2	0	-
chr7	140434475	140434595	427_253039_673(BRAF)_19.1_1	0	-
chr7	140434355	140434475	427_253039_673(BRAF)_19.1_2	0	-
chr7	140434235	140434355	427_253039_673(BRAF)_19.1_3	0	-
chr7	140434115	140434235	427_253039_673(BRAF)_19.1_4	0	-
chr7	140433995	140434115	427_253039_673(BRAF)_19.1_5	0	-
chr7	140433875	140433995	427_253039_673(BRAF)_19.1_6	0	-
chr7	140433755	140433875	427_253039_673(BRAF)_19.1_7	0	-
chr7	140426204	140426324	427_253040_673(BRAF)_20_1	0	-
chr7	140425124	140425244	427_253040_673(BRAF)_20_10	0	-
chr7	140425004	140425124	427_253040_673(BRAF)_20_11	0	-
chr7	140424884	140425004	427_253040_673(BRAF)_20_12	0	-
chr7	140424764	140424884	427_253040_673(BRAF)_20_13	0	-
chr7	140424644	140424764	427_253040_673(BRAF)_20_14	0	-
chr7	140424524	140424644	427_253040_673(BRAF)_20_15	0	-
chr7	140424404	140424524	427_253040_673(BRAF)_20_16	0	-
chr7	140424284	140424404	427_253040_673(BRAF)_20_17	0	-
chr7	140424164	140424284	427_253040_673(BRAF)_20_18	0	-
chr7	140424044	140424164	427_253040_673(BRAF)_20_19	0	-
chr7	140426084	140426204	427_253040_673(BRAF)_20_2	0	-
chr7	140423924	140424044	427_253040_673(BRAF)_20_20	0	-
chr7	140423804	140423924	427_253040_673(BRAF)_20_21	0	-
chr7	140423684	140423804	427_253040_673(BRAF)_20_22	0	-
chr7	140423564	140423684	427_253040_673(BRAF)_20_23	0	-
chr7	140423444	140423564	427_253040_673(BRAF)_20_24	0	-
chr7	140423324	140423444	427_253040_673(BRAF)_20_25	0	-
chr7	140423204	140423324	427_253040_673(BRAF)_20_26	0	-
chr7	140423084	140423204	427_253040_673(BRAF)_20_27	0	-
chr7	140422964	140423084	427_253040_673(BRAF)_20_28	0	-
chr7	140422844	140422964	427_253040_673(BRAF)_20_29	0	-
chr7	140425964	140426084	427_253040_673(BRAF)_20_3	0	-
chr7	140422724	140422844	427_253040_673(BRAF)_20_30	0	-
chr7	140422604	140422724	427_253040_673(BRAF)_20_31	0	-
chr7	140422484	140422604	427_253040_673(BRAF)_20_32	0	-
chr7	140422364	140422484	427_253040_673(BRAF)_20_33	0	-
chr7	140422244	140422364	427_253040_673(BRAF)_20_34	0	-
chr7	140422124	140422244	427_253040_673(BRAF)_20_35	0	-
chr7	140422004	140422124	427_253040_673(BRAF)_20_36	0	-
chr7	140421884	140422004	427_253040_673(BRAF)_20_37	0	-
chr7	140421764	140421884	427_253040_673(BRAF)_20_38	0	-
chr7	140421644	140421764	427_253040_673(BRAF)_20_39	0	-
chr7	140425844	140425964	427_253040_673(BRAF)_20_4	0	-
chr7	140421524	140421644	427_253040_673(BRAF)_20_40	0	-
chr7	140421404	140421524	427_253040_673(BRAF)_20_41	0	-
chr7	140421284	140421404	427_253040_673(BRAF)_20_42	0	-
chr7	140421164	140421284	427_253040_673(BRAF)_20_43	0	-
chr7	140421044	140421164	427_253040_673(BRAF)_20_44	0	-
chr7	140420924	140421044	427_253040_673(BRAF)_20_45	0	-
chr7	140420804	140420924	427_253040_673(BRAF)_20_46	0	-
chr7	140420684	140420804	427_253040_673(BRAF)_20_47	0	-
chr7	140420564	140420684	427_253040_673(BRAF)_20_48	0	-
chr7	140420444	140420564	427_253040_673(BRAF)_20_49	0	-
chr7	140425724	140425844	427_253040_673(BRAF)_20_5	0	-
chr7	140420324	140420444	427_253040_673(BRAF)_20_50	0	-
chr7	140420204	140420324	427_253040_673(BRAF)_20_51	0	-
chr7	140420084	140420204	427_253040_673(BRAF)_20_52	0	-
chr7	140419964	140420084	427_253040_673(BRAF)_20_53	0	-
chr7	140419844	140419964	427_253040_673(BRAF)_20_54	0	-
chr7	140419724	140419844	427_253040_673(BRAF)_20_55	0	-
chr7	140419604	140419724	427_253040_673(BRAF)_20_56	0	-
chr7	140419484	140419604	427_253040_673(BRAF)_20_57	0	-
chr7	140419364	140419484	427_253040_673(BRAF)_20_58	0	-
chr7	140419244	140419364	427_253040_673(BRAF)_20_59	0	-
chr7	140425604	140425724	427_253040_673(BRAF)_20_6	0	-
chr7	140419124	140419244	427_253040_673(BRAF)_20_60	0	-
chr7	140425484	140425604	427_253040_673(BRAF)_20_7	0	-
chr7	140425364	140425484	427_253040_673(BRAF)_20_8	0	-
chr7	140425244	140425364	427_253040_673(BRAF)_20_9	0	-
chr7	152132675	152132795	464_337145_58508(KMT2C)_1.1_1	0	-
chr7	152132821	152132940	464_337146_58508(KMT2C)_1.2_1	0	-
chr7	152055656	152055776	464_337147_58508(KMT2C)_2_1	0	-
chr7	152027756	152027876	464_337148_58508(KMT2C)_3_1	0	-
chr7	152027636	152027756	464_337148_58508(KMT2C)_3_2	0	-
chr7	152012323	152012443	464_337149_58508(KMT2C)_4_1	0	-
chr7	152012203	152012323	464_337149_58508(KMT2C)_4_2	0	-
chr7	152008957	152009077	464_337150_58508(KMT2C)_5_1	0	-
chr7	152008837	152008957	464_337150_58508(KMT2C)_5_2	0	-
chr7	152007045	152007165	464_337151_58508(KMT2C)_6.1_1	0	-
chr7	151970870	151970990	464_337152_58508(KMT2C)_7_1	0	-
chr7	151970750	151970870	464_337152_58508(KMT2C)_7_2	0	-
chr7	151962208	151962328	464_337153_58508(KMT2C)_8_1	0	-
chr7	151962088	151962208	464_337153_58508(KMT2C)_8_2	0	-
chr7	151960097	151960217	464_337154_58508(KMT2C)_9.1_1	0	-
chr7	151949715	151949835	464_337155_58508(KMT2C)_10_1	0	-
chr7	151949595	151949715	464_337155_58508(KMT2C)_10_2	0	-
chr7	151949099	151949219	464_337156_58508(KMT2C)_11_1	0	-
chr7	151948979	151949099	464_337156_58508(KMT2C)_11_2	0	-
chr7	151947934	151948054	464_337157_58508(KMT2C)_12_1	0	-
chr7	151946939	151947059	464_337158_58508(KMT2C)_13_1	0	-
chr7	151945585	151945705	464_337159_58508(KMT2C)_14_1	0	-
chr7	151945465	151945585	464_337159_58508(KMT2C)_14_2	0	-
chr7	151945345	151945465	464_337159_58508(KMT2C)_14_3	0	-
chr7	151945225	151945345	464_337159_58508(KMT2C)_14_4	0	-
chr7	151945105	151945225	464_337159_58508(KMT2C)_14_5	0	-
chr7	151944985	151945105	464_337159_58508(KMT2C)_14_6	0	-
chr7	151935851	151935971	464_337160_58508(KMT2C)_15_1	0	-
chr7	151935731	151935851	464_337160_58508(KMT2C)_15_2	0	-
chr7	151932900	151933020	464_337161_58508(KMT2C)_16_1	0	-
chr7	151927295	151927415	464_337162_58508(KMT2C)_17_1	0	-
chr7	151927000	151927120	464_337163_58508(KMT2C)_18_1	0	-
chr7	151921610	151921730	464_337164_58508(KMT2C)_19.1_1	0	-
chr7	151921490	151921610	464_337164_58508(KMT2C)_19.1_2	0	-
chr7	151921182	151921302	464_337165_58508(KMT2C)_20_1	0	-
chr7	151921062	151921182	464_337165_58508(KMT2C)_20_2	0	-
chr7	151919652	151919772	464_337166_58508(KMT2C)_21_1	0	-
chr7	151919058	151919178	464_337167_58508(KMT2C)_22.1_1	0	-
chr7	151917714	151917834	464_337168_58508(KMT2C)_23_1	0	-
chr7	151917594	151917714	464_337168_58508(KMT2C)_23_2	0	-
chr7	151904449	151904569	464_337169_58508(KMT2C)_24_1	0	-
chr7	151904329	151904449	464_337169_58508(KMT2C)_24_2	0	-
chr7	151902250	151902370	464_337170_58508(KMT2C)_25_1	0	-
chr7	151902130	151902250	464_337170_58508(KMT2C)_25_2	0	-
chr7	151900083	151900203	464_337171_58508(KMT2C)_26_1	0	-
chr7	151899963	151900083	464_337171_58508(KMT2C)_26_2	0	-
chr7	151896454	151896574	464_337172_58508(KMT2C)_27.1_1	0	-
chr7	151896334	151896454	464_337172_58508(KMT2C)_27.1_2	0	-
chr7	151892984	151893104	464_337173_58508(KMT2C)_28_1	0	-
chr7	151892570	151892690	464_337174_58508(KMT2C)_29_1	0	-
chr7	151891589	151891709	464_337175_58508(KMT2C)_30_1	0	-
chr7	151891469	151891589	464_337175_58508(KMT2C)_30_2	0	-
chr7	151891270	151891390	464_337176_58508(KMT2C)_31_1	0	-
chr7	151891153	151891273	464_337177_58508(KMT2C)_32_1	0	-
chr7	151891033	151891153	464_337177_58508(KMT2C)_32_2	0	-
chr7	151884865	151884985	464_337178_58508(KMT2C)_33.1_1	0	-
chr7	151884745	151884865	464_337178_58508(KMT2C)_33.1_2	0	-
chr7	151884453	151884573	464_337179_58508(KMT2C)_34_1	0	-
chr7	151884333	151884453	464_337179_58508(KMT2C)_34_2	0	-
chr7	151882619	151882739	464_337180_58508(KMT2C)_35_1	0	-
chr7	151880149	151880269	464_337181_58508(KMT2C)_36_1	0	-
chr7	151880029	151880149	464_337181_58508(KMT2C)_36_2	0	-
chr7	151879577	151879697	464_337182_58508(KMT2C)_37.1_1	0	-
chr7	151878497	151878617	464_337182_58508(KMT2C)_37.1_10	0	-
chr7	151878377	151878497	464_337182_58508(KMT2C)_37.1_11	0	-
chr7	151878257	151878377	464_337182_58508(KMT2C)_37.1_12	0	-
chr7	151878137	151878257	464_337182_58508(KMT2C)_37.1_13	0	-
chr7	151878017	151878137	464_337182_58508(KMT2C)_37.1_14	0	-
chr7	151877897	151878017	464_337182_58508(KMT2C)_37.1_15	0	-
chr7	151877777	151877897	464_337182_58508(KMT2C)_37.1_16	0	-
chr7	151879457	151879577	464_337182_58508(KMT2C)_37.1_2	0	-
chr7	151879337	151879457	464_337182_58508(KMT2C)_37.1_3	0	-
chr7	151879217	151879337	464_337182_58508(KMT2C)_37.1_4	0	-
chr7	151879097	151879217	464_337182_58508(KMT2C)_37.1_5	0	-
chr7	151878977	151879097	464_337182_58508(KMT2C)_37.1_6	0	-
chr7	151878857	151878977	464_337182_58508(KMT2C)_37.1_7	0	-
chr7	151878737	151878857	464_337182_58508(KMT2C)_37.1_8	0	-
chr7	151878617	151878737	464_337182_58508(KMT2C)_37.1_9	0	-
chr7	151877125	151877245	464_337183_58508(KMT2C)_38.1_1	0	-
chr7	151877005	151877125	464_337183_58508(KMT2C)_38.1_2	0	-
chr7	151876885	151877005	464_337183_58508(KMT2C)_38.1_3	0	-
chr7	151875025	151875145	464_337184_58508(KMT2C)_39.1_1	0	-
chr7	151873945	151874065	464_337184_58508(KMT2C)_39.1_10	0	-
chr7	151873825	151873945	464_337184_58508(KMT2C)_39.1_11	0	-
chr7	151873705	151873825	464_337184_58508(KMT2C)_39.1_12	0	-
chr7	151873585	151873705	464_337184_58508(KMT2C)_39.1_13	0	-
chr7	151873465	151873585	464_337184_58508(KMT2C)_39.1_14	0	-
chr7	151873345	151873465	464_337184_58508(KMT2C)_39.1_15	0	-
chr7	151873225	151873345	464_337184_58508(KMT2C)_39.1_16	0	-
chr7	151874905	151875025	464_337184_58508(KMT2C)_39.1_2	0	-
chr7	151874785	151874905	464_337184_58508(KMT2C)_39.1_3	0	-
chr7	151874665	151874785	464_337184_58508(KMT2C)_39.1_4	0	-
chr7	151874545	151874665	464_337184_58508(KMT2C)_39.1_5	0	-
chr7	151874425	151874545	464_337184_58508(KMT2C)_39.1_6	0	-
chr7	151874305	151874425	464_337184_58508(KMT2C)_39.1_7	0	-
chr7	151874185	151874305	464_337184_58508(KMT2C)_39.1_8	0	-
chr7	151874065	151874185	464_337184_58508(KMT2C)_39.1_9	0	-
chr7	151871211	151871331	464_337185_58508(KMT2C)_40_1	0	-
chr7	151868327	151868447	464_337186_58508(KMT2C)_41.1_1	0	-
chr7	151866242	151866362	464_337187_58508(KMT2C)_42.1_1	0	-
chr7	151864347	151864467	464_337188_58508(KMT2C)_43_1	0	-
chr7	151864227	151864347	464_337188_58508(KMT2C)_43_2	0	-
chr7	151859711	151859831	464_337189_58508(KMT2C)_44.1_1	0	-
chr7	151859591	151859711	464_337189_58508(KMT2C)_44.1_2	0	-
chr7	151859471	151859591	464_337189_58508(KMT2C)_44.1_3	0	-
chr7	151859351	151859471	464_337189_58508(KMT2C)_44.1_4	0	-
chr7	151859231	151859351	464_337189_58508(KMT2C)_44.1_5	0	-
chr7	151859111	151859231	464_337189_58508(KMT2C)_44.1_6	0	-
chr7	151860802	151860922	464_337190_58508(KMT2C)_44.2_1	0	-
chr7	151860682	151860802	464_337190_58508(KMT2C)_44.2_2	0	-
chr7	151860562	151860682	464_337190_58508(KMT2C)_44.2_3	0	-
chr7	151860442	151860562	464_337190_58508(KMT2C)_44.2_4	0	-
chr7	151860322	151860442	464_337190_58508(KMT2C)_44.2_5	0	-
chr7	151860202	151860322	464_337190_58508(KMT2C)_44.2_6	0	-
chr7	151860082	151860202	464_337190_58508(KMT2C)_44.2_7	0	-
chr7	151859962	151860082	464_337190_58508(KMT2C)_44.2_8	0	-
chr7	151859843	151859962	464_337190_58508(KMT2C)_44.2_9	0	-
chr7	151856049	151856169	464_337191_58508(KMT2C)_45.1_1	0	-
chr7	151855929	151856049	464_337191_58508(KMT2C)_45.1_2	0	-
chr7	151854928	151855048	464_337192_58508(KMT2C)_46_1	0	-
chr7	151854808	151854928	464_337192_58508(KMT2C)_46_2	0	-
chr7	151853272	151853392	464_337193_58508(KMT2C)_47.1_1	0	-
chr7	151853393	151853512	464_337194_58508(KMT2C)_47.2_1	0	-
chr7	151853068	151853188	464_337195_58508(KMT2C)_48_1	0	-
chr7	151852948	151853068	464_337195_58508(KMT2C)_48_2	0	-
chr7	151851440	151851560	464_337196_58508(KMT2C)_49_1	0	-
chr7	151851320	151851440	464_337196_58508(KMT2C)_49_2	0	-
chr7	151851163	151851283	464_337197_58508(KMT2C)_50_1	0	-
chr7	151851043	151851163	464_337197_58508(KMT2C)_50_2	0	-
chr7	151849974	151850094	464_337198_58508(KMT2C)_51_1	0	-
chr7	151849854	151849974	464_337198_58508(KMT2C)_51_2	0	-
chr7	151849734	151849854	464_337198_58508(KMT2C)_51_3	0	-
chr7	151848596	151848716	464_337199_58508(KMT2C)_52_1	0	-
chr7	151848476	151848596	464_337199_58508(KMT2C)_52_2	0	-
chr7	151847978	151848098	464_337200_58508(KMT2C)_53.1_1	0	-
chr7	151846157	151846277	464_337201_58508(KMT2C)_54_1	0	-
chr7	151845077	151845197	464_337201_58508(KMT2C)_54_10	0	-
chr7	151846037	151846157	464_337201_58508(KMT2C)_54_2	0	-
chr7	151845917	151846037	464_337201_58508(KMT2C)_54_3	0	-
chr7	151845797	151845917	464_337201_58508(KMT2C)_54_4	0	-
chr7	151845677	151845797	464_337201_58508(KMT2C)_54_5	0	-
chr7	151845557	151845677	464_337201_58508(KMT2C)_54_6	0	-
chr7	151845437	151845557	464_337201_58508(KMT2C)_54_7	0	-
chr7	151845317	151845437	464_337201_58508(KMT2C)_54_8	0	-
chr7	151845197	151845317	464_337201_58508(KMT2C)_54_9	0	-
chr7	151843752	151843872	464_337202_58508(KMT2C)_55_1	0	-
chr7	151843632	151843752	464_337202_58508(KMT2C)_55_2	0	-
chr7	151842308	151842428	464_337203_58508(KMT2C)_56_1	0	-
chr7	151842188	151842308	464_337203_58508(KMT2C)_56_2	0	-
chr7	151841882	151842002	464_337204_58508(KMT2C)_57_1	0	-
chr7	151841762	151841882	464_337204_58508(KMT2C)_57_2	0	-
chr7	151836758	151836878	464_337205_58508(KMT2C)_58_1	0	-
chr7	151836247	151836367	464_337206_58508(KMT2C)_59_1	0	-
chr7	151835875	151835995	464_337207_58508(KMT2C)_60_1	0	-
chr7	151833903	151834023	464_337208_58508(KMT2C)_61_1	0	-
chr8	23540114	23540234	469_374519_4824(NKX3-1)_1.1_1	0	-
chr8	23540359	23540479	469_374520_4824(NKX3-1)_1.2_1	0	-
chr8	23540240	23540359	469_374520_4824(NKX3-1)_1.2_2	0	-
chr8	23539062	23539182	469_374521_4824(NKX3-1)_2_1	0	-
chr8	23538942	23539062	469_374521_4824(NKX3-1)_2_2	0	-
chr8	23538822	23538942	469_374521_4824(NKX3-1)_2_3	0	-
chr8	23538702	23538822	469_374521_4824(NKX3-1)_2_4	0	-
chr8	109094759	109094879	473_425664_340419(RSPO2)_2_1	0	-
chr8	109094079	109094199	473_425665_340419(RSPO2)_3.1_1	0	-
chr8	109001378	109001498	473_425666_340419(RSPO2)_4_1	0	-
chr8	109001258	109001378	473_425666_340419(RSPO2)_4_2	0	-
chr8	108972973	108973093	473_425667_340419(RSPO2)_5_1	0	-
chr8	108972853	108972973	473_425667_340419(RSPO2)_5_2	0	-
chr8	108970402	108970522	473_425668_340419(RSPO2)_6_1	0	-
chr8	108970282	108970402	473_425668_340419(RSPO2)_6_2	0	-
chr8	108913257	108913377	473_425669_340419(RSPO2)_7.1_1	0	-
chr8	108913378	108913497	473_425670_340419(RSPO2)_7.2_1	0	-
chr9	21994355	21994475	428_263456_1029(CDKN2A)_1a.1_1	0	-
chr9	21994235	21994355	428_263456_1029(CDKN2A)_1a.1_2	0	-
chr9	21994115	21994235	428_263456_1029(CDKN2A)_1a.1_3	0	-
chr9	21992187	21992307	428_263457_1029(CDKN2A)_2a.1_1	0	-
chr9	21992067	21992187	428_263457_1029(CDKN2A)_2a.1_2	0	-
chr9	21991947	21992067	428_263457_1029(CDKN2A)_2a.1_3	0	-
chr9	21991827	21991947	428_263457_1029(CDKN2A)_2a.1_4	0	-
chr9	21991707	21991827	428_263457_1029(CDKN2A)_2a.1_5	0	-
chr9	21991587	21991707	428_263457_1029(CDKN2A)_2a.1_6	0	-
chr9	21992466	21992586	428_263458_1029(CDKN2A)_2a.2_1	0	-
chr9	21992347	21992466	428_263458_1029(CDKN2A)_2a.2_2	0	-
chr9	21975067	21975187	428_263459_1029(CDKN2A)_3a_1	0	-
chr9	21974947	21975067	428_263459_1029(CDKN2A)_3a_2	0	-
chr9	21974827	21974947	428_263459_1029(CDKN2A)_3a_3	0	-
chr9	21974707	21974827	428_263459_1029(CDKN2A)_3a_4	0	-
chr9	21974587	21974707	428_263459_1029(CDKN2A)_3a_5	0	-
chr9	21974467	21974587	428_263459_1029(CDKN2A)_3a_6	0	-
chr9	21974347	21974467	428_263459_1029(CDKN2A)_3a_7	0	-
chr9	21971303	21971423	428_263460_1029(CDKN2A)_4a_1	0	-
chr9	21971113	21971233	428_263461_1029(CDKN2A)_5a_1	0	-
chr9	21970993	21971113	428_263461_1029(CDKN2A)_5a_2	0	-
chr9	21970873	21970993	428_263461_1029(CDKN2A)_5a_3	0	-
chr9	21968679	21968799	428_263462_1029(CDKN2A)_6a_1	0	-
chr9	21968559	21968679	428_263462_1029(CDKN2A)_6a_2	0	-
chr9	21968439	21968559	428_263462_1029(CDKN2A)_6a_3	0	-
chr9	21968174	21968294	428_263463_1029(CDKN2A)_7a_1	0	-
chrX	66764941	66765061	426_240371_367(AR)_1a.1_1	0	+
chrX	66765061	66765180	426_240371_367(AR)_1a.1_2	0	+
chrX	66765241	66765361	426_240372_367(AR)_1a.2_1	0	+
chrX	66765347	66765467	426_240372_367(AR)_1a.2_2	0	+
chrX	66765453	66765573	426_240372_367(AR)_1a.2_3	0	+
chrX	66765600	66765720	426_240373_367(AR)_1a.3_1	0	+
chrX	66765706	66765826	426_240373_367(AR)_1a.3_2	0	+
chrX	66765812	66765932	426_240373_367(AR)_1a.3_3	0	+
chrX	66765918	66766038	426_240373_367(AR)_1a.3_4	0	+
chrX	66766024	66766144	426_240373_367(AR)_1a.3_5	0	+
chrX	66766130	66766250	426_240373_367(AR)_1a.3_6	0	+
chrX	66766236	66766356	426_240373_367(AR)_1a.3_7	0	+
chrX	66766388	66766508	426_240374_367(AR)_1a.4_1	0	+
chrX	66766508	66766628	426_240374_367(AR)_1a.4_2	0	+
chrX	66788653	66788773	426_240375_367(AR)_2a_1	0	+
chrX	66788773	66788893	426_240375_367(AR)_2a_2	0	+
chrX	66863053	66863173	426_240376_367(AR)_3a_1	0	+
chrX	66863173	66863293	426_240376_367(AR)_3a_2	0	+
chrX	66905755	66905875	426_240377_367(AR)_4a.1_1	0	+
chrX	66905875	66905995	426_240377_367(AR)_4a.1_2	0	+
chrX	66909379	66909499	426_240378_367(AR)_5a_1	0	+
chrX	66909499	66909619	426_240378_367(AR)_5a_2	0	+
chrX	66914403	66914523	426_240379_367(AR)_6a.1_1	0	+
chrX	66915483	66915602	426_240379_367(AR)_6a.1_10	0	+
chrX	66914523	66914643	426_240379_367(AR)_6a.1_2	0	+
chrX	66914643	66914763	426_240379_367(AR)_6a.1_3	0	+
chrX	66914763	66914883	426_240379_367(AR)_6a.1_4	0	+
chrX	66914883	66915003	426_240379_367(AR)_6a.1_5	0	+
chrX	66915003	66915123	426_240379_367(AR)_6a.1_6	0	+
chrX	66915123	66915243	426_240379_367(AR)_6a.1_7	0	+
chrX	66915243	66915363	426_240379_367(AR)_6a.1_8	0	+
chrX	66915363	66915483	426_240379_367(AR)_6a.1_9	0	+
chrX	66915668	66915788	426_240380_367(AR)_6a.2_1	0	+
chrX	66915788	66915908	426_240380_367(AR)_6a.2_2	0	+
chrX	66915908	66916028	426_240380_367(AR)_6a.2_3	0	+
chrX	66931207	66931327	426_240381_367(AR)_7a.1_1	0	+
chrX	66931327	66931447	426_240381_367(AR)_7a.1_2	0	+
chrX	66931447	66931567	426_240381_367(AR)_7a.1_3	0	+
chrX	66937271	66937391	426_240382_367(AR)_8a_1	0	+
chrX	66937391	66937511	426_240382_367(AR)_8a_2	0	+
chrX	66941620	66941740	426_240383_367(AR)_9a_1	0	+
chrX	66941740	66941860	426_240383_367(AR)_9a_2	0	+
chrX	66942627	66942747	426_240384_367(AR)_10a_1	0	+
chrX	66942747	66942867	426_240384_367(AR)_10a_2	0	+
chrX	66943485	66943605	426_240385_367(AR)_11a_1	0	+
chrX	66943605	66943725	426_240385_367(AR)_11a_2	0	+
chrX	57618427	57618547	478_472821_158586(ZXDB)_1.1_1	0	+
chrX	57619507	57619627	478_472821_158586(ZXDB)_1.1_10	0	+
chrX	57619627	57619747	478_472821_158586(ZXDB)_1.1_11	0	+
chrX	57619747	57619867	478_472821_158586(ZXDB)_1.1_12	0	+
chrX	57619867	57619987	478_472821_158586(ZXDB)_1.1_13	0	+
chrX	57619987	57620107	478_472821_158586(ZXDB)_1.1_14	0	+
chrX	57620107	57620227	478_472821_158586(ZXDB)_1.1_15	0	+
chrX	57620227	57620347	478_472821_158586(ZXDB)_1.1_16	0	+
chrX	57620347	57620467	478_472821_158586(ZXDB)_1.1_17	0	+
chrX	57620467	57620587	478_472821_158586(ZXDB)_1.1_18	0	+
chrX	57620587	57620707	478_472821_158586(ZXDB)_1.1_19	0	+
chrX	57618547	57618667	478_472821_158586(ZXDB)_1.1_2	0	+
chrX	57620707	57620827	478_472821_158586(ZXDB)_1.1_20	0	+
chrX	57620827	57620947	478_472821_158586(ZXDB)_1.1_21	0	+
chrX	57618667	57618787	478_472821_158586(ZXDB)_1.1_3	0	+
chrX	57618787	57618907	478_472821_158586(ZXDB)_1.1_4	0	+
chrX	57618907	57619027	478_472821_158586(ZXDB)_1.1_5	0	+
chrX	57619027	57619147	478_472821_158586(ZXDB)_1.1_6	0	+
chrX	57619147	57619267	478_472821_158586(ZXDB)_1.1_7	0	+
chrX	57619267	57619387	478_472821_158586(ZXDB)_1.1_8	0	+
chrX	57619387	57619507	478_472821_158586(ZXDB)_1.1_9	0	+
