# Supplementary material for: Copy number architectures define treatment-mediated selection of lethal prostate cancer clones
Source: Nat Commun. 2023 Aug 10;14:4823. doi: 10.1038/s41467-023-40315-9 (PMC10415299; doi:10.1038/s41467-023-40315-9)
Supplement: Supplementary file 7 — Supplementary Data 4 [file 41467_2023_40315_MOESM7_ESM.xlsx]

## Sheet: Sheet1
Patient ID	Tumor ID	Copy number	Allelic Fraction of pE710G mutation
CA43	7	5.77289	0.019
CA43	3	2.77781	0.15
CA43	4	6.89187	0.72
CA43	5	7.10876	0.76
CA43	6	4.40189	0.69
CA43	8	4.85884	0.69
