# Supplementary material for: Copy number architectures define treatment-mediated selection of lethal prostate cancer clones
Source: Nat Commun. 2023 Aug 10;14:4823. doi: 10.1038/s41467-023-40315-9 (PMC10415299; doi:10.1038/s41467-023-40315-9)
Supplement: Supplementary file 8 — Supplementary Data 5 [file 41467_2023_40315_MOESM8_ESM.xlsx]

## Sheet: CA27_CN_at_TPs
TPs	CA27_13	CA27_14	CA27_7	CA27_8	CA27_9	CA27_10	CA27_16	CA27_1	CA27_2	CA27_4	CA27_11	CA27_12	CA27_17	CA27_6	CA27_15
1:12500001-13000000	2	2	2	2	2	2	2	2	2	3	2	2	2	2	2
1:14000001-14500000	3	3	3	3	3	3	3	3	3	3	3	3	3	3	3
1:120000001-120500000	3	3	3	3	3	3	3	3	3	3	3	3	3	3	3
1:146500001-147000000	9	7	8	8	10	5	8	6	6	6	6	7	8	8	7
1:156500001-157000000	9	7	8	8	10	5	8	6	6	6	6	7	8	8	7
1:157500001-158000000	9	7	8	8	7	5	8	6	6	6	6	7	8	8	7
1:196000001-196500000	9	7	8	8	7	5	8	6	6	6	6	7	8	8	7
1:197000001-197500000	9	7	8	8	9	5	8	6	6	6	6	7	8	8	7
1:208000001-208500000	9	7	8	8	9	5	8	6	6	6	6	7	8	8	7
1:208500001-209000000	9	7	8	8	9	5	8	1	6	6	6	7	8	8	7
1:209500001-210000000	1	2	2	2	2	2	2	1	2	2	2	2	2	2	2
1:216000001-216500000	1	2	2	2	2	2	2	1	2	2	2	2	2	2	2
1:216500001-217000000	2	2	3	3	3	3	3	2	2	3	2	2	3	2	2
1:241000001-241500000	2	2	3	3	3	3	3	2	2	3	2	2	3	2	2
1:241500001-242000000	8	6	7	7	8	5	7	6	5	6	5	6	7	7	6
2:31500001-32000000	3	3	3	2	3	3	3	3	3	3	4	3	2	3	4
2:33500001-34000000	3	3	3	2	3	3	3	3	3	3	3	3	2	3	4
2:34500001-35000000	3	3	3	2	3	3	3	3	3	3	3	3	2	3	4
2:35000001-35500000	3	2	3	2	3	3	3	3	3	3	3	3	2	3	4
2:40000001-40500000	3	2	3	2	3	3	3	3	3	3	3	3	2	3	4
2:40500001-41000000	3	2	3	2	3	3	3	3	3	3	3	3	2	3	2
2:43500001-44000000	3	2	3	2	3	3	3	3	3	3	3	3	2	3	2
2:44000001-44500000	3	2	3	2	3	3	3	3	3	3	4	3	2	3	4
2:48000001-48500000	3	2	3	2	3	3	3	3	3	3	4	3	2	3	4
2:48500001-49000000	3	2	3	2	3	3	3	3	3	3	3	3	2	3	4
2:60500001-61000000	3	2	3	2	3	3	3	3	3	3	3	3	2	3	4
2:61000001-61500000	3	2	3	2	3	3	3	3	3	3	3	3	2	3	3
2:77500001-78000000	3	2	3	2	3	3	3	3	3	3	3	3	2	3	3
2:78000001-78500000	3	2	3	2	3	3	3	3	3	3	2	3	2	3	3
2:97000001-97500000	3	2	3	2	3	3	3	3	3	3	2	3	2	3	3
2:99500001-100000000	3	2	3	2	3	3	3	3	3	3	2	3	2	3	2
2:144500001-145000000	3	2	3	2	3	3	3	3	3	3	2	3	2	3	2
2:145000001-145500000	1	1	2	1	2	2	2	2	2	2	1	2	1	2	1
2:152000001-152500000	1	1	2	1	2	2	2	2	2	2	1	2	1	2	1
2:152500001-153000000	1	1	2	1	2	2	2	2	3	2	1	2	1	2	1
2:153500001-154000000	3	2	3	2	3	3	3	3	3	3	2	3	2	3	2
3:83500001-84000000	4	4	4	4	4	4	5	4	4	4	4	5	4	4	4
3:84500001-85000000	4	4	4	4	4	4	4	4	4	4	4	5	4	4	4
3:95500001-96000000	4	4	4	4	4	4	4	4	4	4	4	5	4	4	4
3:97000001-97500000	4	4	4	3	2	4	4	2	4	4	4	5	3	3	4
3:98500001-99000000	4	4	4	3	2	4	4	2	4	4	4	5	3	3	4
3:99000001-99500000	4	4	4	4	4	4	4	4	4	4	4	5	4	4	4
3:121500001-122000000	4	4	4	4	4	4	4	4	4	4	4	5	4	4	4
3:122000001-122500000	4	4	4	4	4	4	6	4	4	4	4	5	4	4	4
3:131500001-132000000	4	4	4	4	4	4	6	4	4	4	4	5	4	4	4
3:132000001-132500000	4	4	4	4	4	4	5	4	4	4	4	5	4	4	4
3:163000001-163500000	4	4	4	4	4	4	5	4	4	4	4	5	4	4	4
3:164000001-164500000	4	4	4	4	4	4	6	4	4	4	4	5	4	4	4
3:173000001-173500000	4	4	4	4	4	4	6	4	4	4	4	5	4	4	4
3:174000001-174500000	4	4	4	4	4	4	4	4	4	4	4	5	4	4	4
3:178500001-179000000	4	4	4	4	4	4	4	4	4	4	4	5	4	4	4
3:179500001-180000000	4	4	4	4	4	4	6	4	4	4	4	5	4	4	4
4:10000001-10500000	5	4	5	5	5	5	6	5	6	5	5	7	5	5	6
4:11000001-11500000	5	4	5	5	5	5	6	5	5	5	5	6	5	5	6
4:47000001-47500000	5	4	5	5	5	5	6	5	5	5	5	6	5	5	6
4:48000001-48500000	5	4	5	5	5	4	6	5	5	5	5	6	5	5	6
4:48500001-49000000	4	4	4	4	5	4	6	5	5	5	5	6	5	5	6
4:53000001-53500000	4	4	4	4	5	4	5	4	4	4	5	5	4	5	4
5:23000001-23500000	4	3	4	4	5	4	4	3	4	4	4	4	4	3	4
5:24000001-24500000	9	5	8	8	8	6	8	5	5	6	5	7	4	8	7
5:24500001-25000000	9	5	8	8	8	6	8	5	5	6	5	7	4	8	7
5:25000001-25500000	9	5	8	8	8	6	8	5	5	6	5	7	8	8	7
5:25500001-26000000	9	6	8	8	8	6	8	5	5	6	6	7	8	8	7
5:30000001-30500000	9	6	8	8	8	6	8	5	5	6	6	7	8	8	7
5:30500001-31000000	9	6	8	8	8	6	8	5	6	6	6	7	8	8	7
5:45000001-45500000	9	6	8	8	8	6	8	5	6	6	6	7	8	8	7
5:50000001-50500000	9	6	5	8	8	6	8	5	6	6	6	7	8	8	6
5:50500001-51000000	9	6	5	7	7	6	6	5	6	6	6	7	5	5	6
5:51000001-51500000	9	6	5	7	7	6	6	5	6	6	6	7	5	5	6
5:52000001-52500000	5	6	5	7	7	6	6	5	6	6	6	7	5	5	6
5:53000001-53500000	5	6	5	7	7	6	6	5	6	6	6	7	5	5	6
5:53500001-54000000	5	6	5	6	7	6	6	5	6	6	6	7	5	5	6
5:55500001-56000000	5	6	5	6	7	6	6	5	6	6	6	7	5	5	6
5:56000001-56500000	5	6	5	6	7	6	6	5	6	6	6	6	5	5	6
5:84000001-84500000	5	6	5	6	7	6	6	5	6	6	6	6	5	5	6
5:84500001-85000000	5	6	5	6	7	6	6	5	5	6	6	6	5	5	6
5:85000001-85500000	5	6	5	6	7	6	6	5	5	6	6	6	5	5	6
5:85500001-86000000	5	6	5	6	7	6	4	5	5	6	6	6	5	4	6
5:86000001-86500000	5	6	5	6	7	6	4	5	5	6	6	6	5	4	6
5:86500001-87000000	4	4	4	4	4	4	4	4	4	5	4	4	3	4	4
5:97000001-97500000	4	4	4	4	4	4	4	4	4	5	4	4	3	4	4
5:98000001-98500000	0	0	0	0	0	3	0	0	0	1	0	0	0	0	0
5:100500001-101000000	0	0	0	0	0	3	0	0	0	1	0	0	0	0	0
5:101000001-101500000	5	5	4	3	4	3	3	5	4	4	4	4	3	5	3
5:108500001-109000000	5	5	4	3	4	3	3	5	4	4	4	4	3	5	3
5:109000001-109500000	5	5	5	5	6	5	6	5	6	6	6	6	5	5	5
5:172000001-172500000	5	5	5	5	6	5	6	5	6	6	6	6	5	5	5
5:172500001-173000000	5	5	4	5	6	5	4	5	4	4	4	6	4	5	5
6:30000001-30500000	4	4	4	4	4	4	5	3	3	4	4	5	4	4	4
6:30500001-31000000	4	4	4	4	4	4	5	3	3	4	4	6	4	4	4
6:33000001-33500000	4	4	4	4	4	4	5	3	3	4	4	6	4	4	4
6:33500001-34000000	4	4	4	4	4	4	5	3	4	4	4	6	4	4	4
6:44000001-44500000	4	4	4	4	4	4	5	3	4	4	4	6	4	4	4
6:44500001-45000000	4	4	4	4	4	4	5	3	4	4	4	5	4	4	4
6:47500001-48000000	4	4	4	4	4	4	5	3	4	4	4	5	4	4	4
6:48000001-48500000	4	4	4	4	4	4	5	3	2	4	4	5	4	4	4
6:48500001-49000000	4	4	4	4	4	4	5	3	2	4	4	5	4	4	4
6:49000001-49500000	4	4	4	4	5	4	5	3	2	4	4	5	4	4	4
6:53500001-54000000	4	4	4	4	5	4	5	3	2	4	4	5	4	4	4
6:54000001-54500000	4	4	4	4	5	4	5	5	2	4	4	5	4	4	4
6:56500001-57000000	4	4	4	4	5	4	5	5	2	4	4	5	4	4	4
6:62500001-63000000	4	4	4	4	5	4	5	5	4	4	4	5	4	4	4
6:65500001-66000000	4	4	4	4	5	4	5	5	4	4	4	5	4	4	4
6:66000001-66500000	2	2	3	2	3	2	3	3	3	3	2	3	2	2	3
6:125500001-126000000	2	2	3	2	3	2	3	3	3	3	2	3	2	2	3
6:126000001-126500000	4	4	5	4	5	4	5	5	4	4	4	5	4	4	5
7:8000001-8500000	5	5	6	6	6	5	6	5	6	5	5	6	6	6	6
7:8500001-9000000	5	5	6	7	7	6	7	6	6	6	5	6	7	6	6
7:9000001-9500000	6	6	6	7	7	6	7	6	6	6	5	6	7	6	6
7:30000001-30500000	6	6	6	7	7	6	7	6	6	6	5	6	7	6	6
7:30500001-31000000	6	6	6	7	7	6	8	6	6	6	5	6	7	6	6
7:75500001-76000000	6	6	6	7	7	6	8	6	6	6	5	6	7	6	6
7:77000001-77500000	6	6	6	7	7	6	7	6	6	6	5	6	7	6	6
7:77500001-78000000	6	6	6	7	7	6	7	6	5	6	5	6	7	6	6
7:95000001-95500000	6	6	6	7	7	6	7	6	5	6	5	6	7	6	6
7:95500001-96000000	6	6	6	7	7	6	7	6	6	6	5	6	7	6	6
8:3000001-3500000	5	4	5	5	6	5	4	5	5	4	6	6	4	5	5
8:3500001-4000000	5	4	5	5	6	5	4	3	5	4	6	6	4	5	5
8:4000001-4500000	2	2	3	2	3	3	2	3	2	3	3	3	2	3	2
8:36000001-36500000	2	2	3	2	3	3	2	3	2	3	3	3	2	3	2
8:36500001-37000000	5	4	5	5	5	5	4	5	5	5	6	6	4	6	5
8:42500001-43000000	5	4	5	5	5	5	4	5	5	5	6	6	4	6	5
8:48000001-48500000	6	5	5	5	5	5	5	5	5	5	6	7	4	6	6
8:49500001-50000000	6	5	5	5	6	5	5	7	5	5	6	7	5	6	6
8:50000001-50500000	6	5	6	5	6	5	5	7	5	5	6	7	5	6	6
8:123000001-123500000	6	5	6	5	6	5	5	7	5	5	6	7	5	6	6
8:123500001-124000000	6	5	6	5	6	5	5	7	6	5	6	7	5	6	6
8:124000001-124500000	6	5	6	5	6	5	5	7	6	5	6	7	5	6	6
8:124500001-125000000	6	5	6	5	6	5	5	7	6	5	6	8	5	6	6
9:15500001-16000000	4	3	5	4	5	4	4	4	4	4	4	4	4	5	4
9:16000001-16500000	4	3	5	4	5	5	4	4	4	4	4	4	4	5	4
9:115000001-115500000	4	3	5	4	5	5	4	4	4	4	4	4	4	5	4
9:115500001-116000000	4	3	5	4	4	4	4	4	4	4	4	4	4	4	4
9:116000001-116500000	4	3	5	4	4	4	5	4	4	4	4	4	4	4	4
10:36000001-36500000	2	2	2	2	2	2	2	2	2	3	2	2	2	2	2
10:37000001-37500000	4	2	4	2	2	2	2	2	2	3	2	2	2	4	2
10:43500001-44000000	4	4	4	4	4	4	4	4	4	4	4	4	4	4	4
10:72000001-72500000	4	4	4	4	4	4	4	4	4	4	4	4	4	4	4
10:73000001-73500000	4	4	5	4	4	4	4	4	4	4	4	4	4	4	4
10:86000001-86500000	4	4	5	4	4	4	4	4	4	4	4	4	4	4	4
10:86500001-87000000	5	4	5	5	5	5	5	5	4	5	5	4	5	4	6
10:88000001-88500000	5	4	5	5	5	5	5	5	4	5	5	4	5	4	6
10:88500001-89000000	4	4	4	4	4	4	5	4	4	4	4	4	5	4	4
10:89000001-89500000	4	4	4	4	4	4	4	4	4	4	4	4	4	4	4
11:4000001-4500000	4	4	4	4	4	3	4	4	4	4	4	4	3	4	4
11:4500001-5000000	4	4	4	4	4	4	4	4	4	4	4	4	3	4	4
11:30500001-31000000	4	4	4	4	4	4	4	4	4	4	4	4	3	4	4
11:31000001-31500000	2	2	2	2	2	2	2	2	2	3	2	2	2	2	2
11:47500001-48000000	2	2	2	2	2	2	2	2	2	3	2	2	2	2	2
11:55500001-56000000	4	4	4	4	4	4	4	4	4	4	4	4	4	4	4
11:61500001-62000000	4	4	4	4	4	4	4	4	4	4	4	4	4	4	4
11:62000001-62500000	4	4	4	4	4	4	4	4	4	4	4	5	4	4	4
11:71500001-72000000	4	4	4	4	4	4	4	4	4	4	4	5	4	4	4
11:72500001-73000000	4	4	4	4	4	4	4	4	4	4	4	4	4	4	4
11:80000001-80500000	4	4	4	4	4	4	4	4	4	4	4	4	4	4	4
11:80500001-81000000	4	4	4	4	4	4	4	4	3	4	4	4	4	4	4
11:81000001-81500000	4	4	4	4	4	4	4	4	3	4	4	4	4	4	4
11:81500001-82000000	4	4	4	4	4	4	4	4	3	4	4	4	3	4	4
11:99000001-99500000	4	4	4	4	4	4	4	4	3	4	4	4	3	4	4
11:99500001-100000000	4	4	4	3	4	4	4	4	3	4	4	4	3	4	4
11:101000001-101500000	4	4	4	3	4	4	4	4	3	4	4	4	3	4	4
11:101500001-102000000	4	3	4	3	4	4	4	3	3	4	4	4	3	4	4
11:109000001-109500000	4	3	4	3	4	4	4	3	3	4	4	4	3	4	4
11:109500001-110000000	4	3	4	3	4	4	4	3	3	4	4	4	4	4	4
11:110000001-110500000	4	3	4	4	4	4	4	3	4	4	4	4	4	4	4
12:14000001-14500000	3	3	4	3	4	4	2	3	3	3	3	4	2	4	4
12:14500001-15000000	3	3	4	3	4	4	2	3	3	3	3	4	3	4	4
12:25000001-25500000	3	3	4	3	4	4	2	3	3	3	3	4	3	4	4
12:25500001-26000000	3	3	3	3	4	4	2	3	3	3	3	4	3	4	4
12:26000001-26500000	3	3	3	3	4	3	3	3	3	3	3	4	3	4	4
12:26500001-27000000	3	3	3	3	4	3	3	3	3	3	3	4	3	3	4
12:33500001-34000000	3	3	3	3	4	3	3	3	3	3	3	4	3	3	4
12:39000001-39500000	5	5	5	5	6	4	5	5	5	4	5	6	5	5	5
13:38000001-38500000	4	4	4	4	4	4	4	3	4	4	4	5	4	4	4
13:38500001-39000000	4	4	4	4	1	4	4	3	4	4	4	5	4	4	4
13:39000001-39500000	1	1	1	1	1	2	2	2	2	3	2	2	1	1	2
13:55500001-56000000	1	1	1	1	1	2	2	2	2	3	2	2	1	1	2
13:56000001-56500000	4	4	4	4	4	4	4	2	4	4	4	5	4	4	4
13:57000001-57500000	4	4	4	4	4	4	4	3	4	4	4	5	4	4	4
14:54000001-54500000	7	5	7	6	6	5	6	5	5	5	5	6	6	7	6
14:54500001-55000000	7	5	7	6	6	5	6	5	5	5	5	6	6	7	5
14:92000001-92500000	7	5	7	6	6	5	6	5	5	5	5	6	6	7	5
14:93000001-93500000	7	5	7	6	6	5	6	5	5	5	5	7	6	7	5
15:49500001-50000000	2	2	2	2	2	2	2	2	2	3	2	2	2	2	2
15:50500001-51000000	1	2	2	2	2	2	2	2	2	3	2	2	2	2	2
15:65000001-65500000	1	2	2	2	2	2	2	2	2	3	2	2	2	2	2
15:65500001-66000000	3	3	4	4	4	4	4	4	4	4	4	4	3	4	4
16:51000001-51500000	4	4	4	4	4	4	5	3	3	4	4	4	4	4	4
16:51500001-52000000	2	2	2	2	2	2	2	2	2	3	2	2	2	2	2
19:9000001-9500000	4	4	4	4	4	4	4	4	4	4	4	5	4	4	4
19:10000001-10500000	4	4	4	4	5	4	4	4	4	4	4	5	4	4	4
19:13500001-14000000	4	4	4	4	5	4	4	4	4	4	4	5	4	4	4
19:14000001-14500000	4	4	4	4	5	4	4	4	4	4	4	5	4	5	4
20:24500001-25000000	6	5	6	6	6	5	6	4	4	5	6	6	6	6	5
20:25000001-25500000	6	5	6	6	6	5	6	4	6	5	6	6	6	6	5
20:32000001-32500000	6	5	6	6	6	5	6	4	6	5	6	6	6	6	5
20:32500001-33000000	6	5	6	6	6	5	6	4	5	5	6	6	6	6	5
21:18000001-18500000	3	3	4	3	4	4	4	4	3	4	3	4	3	4	4
21:19500001-20000000	3	3	4	3	4	4	4	4	4	4	3	4	3	4	4

## Sheet: CA34_CN_at_TPs
TPs	CA34_3	CA34_5	CA34_6	CA34_7	CA34_8	CA34_9	CA34_10	CA34_11	CA34_12	CA34_13
1:9000001-9500000	2	6	6	6	3	6	6	6	5	2
1:9500001-10000000	2	4	6	4	3	4	4	4	3	2
1:10000001-10500000	2	4	4	4	2	4	4	4	3	2
1:17000001-17500000	2	4	4	4	2	4	4	4	3	2
1:18000001-18500000	1	4	4	4	2	4	4	4	3	2
1:21000001-21500000	1	4	4	4	2	4	4	4	3	2
1:21500001-22000000	2	4	4	4	2	4	4	4	3	2
1:39500001-40000000	2	4	4	4	2	4	4	4	3	2
1:40000001-40500000	2	7	6	6	3	6	6	6	5	3
1:43500001-44000000	2	7	6	6	3	6	6	6	5	3
1:44000001-44500000	2	4	4	4	2	4	4	4	3	2
1:104500001-105000000	2	4	4	4	2	4	4	4	3	2
1:105000001-105500000	2	2	2	2	1	2	2	2	1	2
1:106500001-107000000	2	2	2	2	1	2	2	2	1	2
1:107000001-107500000	2	4	4	4	2	4	4	4	3	2
2:100000001-100500000	2	4	4	4	2	4	4	4	3	2
2:100500001-101000000	2	3	4	4	2	4	4	4	3	2
2:101000001-101500000	2	3	3	3	1	3	3	3	2	2
2:155500001-156000000	2	3	3	3	1	3	3	3	2	2
2:157000001-157500000	2	4	4	4	2	4	4	4	3	2
3:66000001-66500000	2	3	3	3	2	3	3	3	2	2
3:66500001-67000000	2	3	3	2	2	3	3	3	2	2
3:67000001-67500000	2	2	3	2	1	2	3	3	2	1
3:68000001-68500000	1	2	2	2	1	2	2	2	1	1
3:72000001-72500000	1	2	2	2	1	2	2	2	1	1
3:72500001-73000000	1	2	2	2	1	2	2	2	2	1
3:73500001-74000000	2	3	3	3	2	3	3	3	2	2
3:127500001-128000000	2	3	3	3	2	3	3	3	2	2
3:128000001-128500000	2	5	5	5	3	5	5	5	4	2
4:60000001-60500000	1	4	4	4	2	4	4	4	3	2
4:60500001-61000000	3	6	6	6	3	6	6	6	5	3
4:79500001-80000000	3	6	6	6	3	6	6	6	5	3
4:80000001-80500000	2	6	6	6	3	6	6	6	5	2
4:119000001-119500000	2	6	6	6	3	6	6	6	5	2
4:119500001-120000000	3	6	6	6	3	6	6	6	5	3
5:135500001-136000000	2	4	4	4	2	4	4	4	3	2
5:136000001-136500000	3	4	4	4	2	4	4	4	3	3
6:11000001-11500000	1	4	4	4	2	4	4	4	3	2
6:11500001-12000000	2	4	4	4	2	4	4	4	3	2
6:63000001-63500000	2	4	4	4	2	4	4	4	3	2
6:63500001-64000000	1	2	2	2	1	2	2	2	1	1
6:78500001-79000000	1	2	2	2	1	2	2	2	1	1
6:79000001-79500000	1	2	2	3	1	2	2	2	1	1
6:79500001-80000000	1	4	3	3	2	3	3	3	3	2
6:83500001-84000000	1	4	3	3	2	3	3	3	3	2
6:84000001-84500000	1	2	2	2	1	2	2	2	1	1
6:99000001-99500000	1	2	2	2	1	2	2	2	1	1
6:100500001-101000000	1	4	4	4	2	4	4	4	3	2
6:101000001-101500000	2	4	4	4	2	4	4	4	3	2
6:136500001-137000000	2	4	4	4	2	4	4	4	3	2
6:137500001-138000000	1	2	2	2	1	2	2	2	1	1
6:141000001-141500000	1	2	2	2	1	2	2	2	1	1
6:142000001-142500000	2	4	4	4	2	4	4	4	3	2
7:1000001-1500000	3	6	6	6	3	6	6	6	4	3
7:2000001-2500000	3	6	6	6	3	6	6	6	5	3
7:70000001-70500000	3	6	6	6	3	6	6	6	5	3
7:70500001-71000000	3	6	6	4	3	6	6	6	5	3
7:71000001-71500000	3	4	5	4	2	4	4	4	3	3
7:75500001-76000000	3	4	5	4	2	4	4	4	3	3
7:77000001-77500000	3	4	4	4	2	4	4	4	3	3
8:42500001-43000000	1	2	2	2	1	2	2	2	1	1
8:48000001-48500000	3	7	6	6	3	6	7	7	5	2
8:58000001-58500000	3	7	6	6	3	6	7	7	5	2
8:58500001-59000000	3	7	6	6	3	6	6	7	5	2
8:59000001-59500000	3	7	6	6	3	6	6	6	5	2
8:59500001-60000000	3	6	6	6	3	6	6	6	5	2
8:61000001-61500000	3	6	6	6	3	6	6	6	5	2
8:61500001-62000000	2	6	6	6	3	6	6	6	5	2
8:66500001-67000000	2	6	6	6	3	6	6	6	5	2
8:67000001-67500000	3	6	6	6	3	6	6	6	5	2
8:86000001-86500000	3	6	6	6	3	6	6	6	5	2
8:87000001-87500000	3	9	9	9	5	9	9	9	8	2
8:92000001-92500000	3	9	9	9	5	9	9	9	8	2
8:92500001-93000000	4	9	9	9	5	9	9	9	8	2
8:95500001-96000000	4	9	9	9	5	9	9	9	8	2
8:96000001-96500000	4	7	6	9	3	6	6	6	6	2
8:100000001-100500000	4	7	6	9	3	6	6	6	6	2
8:101000001-101500000	4	7	6	6	3	6	6	6	6	2
8:111000001-111500000	4	7	6	6	3	6	6	6	6	2
8:111500001-112000000	4	7	6	6	3	6	6	6	5	2
8:114500001-115000000	4	7	6	6	3	6	6	6	5	2
8:115000001-115500000	3	4	5	5	2	4	4	3	3	2
8:120000001-120500000	3	4	5	5	2	4	4	3	3	2
8:120500001-121000000	6	4	5	5	2	4	4	7	3	2
8:122000001-122500000	6	4	5	5	2	4	4	7	3	2
8:122500001-123000000	6	22	5	5	12	22	4	7	18	8
8:123000001-123500000	6	22	5	5	12	22	4	7	18	8
8:123500001-124000000	27	22	24	25	12	22	23	23	18	8
8:129000001-129500000	27	22	24	25	12	22	23	23	18	8
8:130000001-130500000	4	6	6	6	3	6	6	6	5	2
9:38000001-38500000	3	5	5	5	3	5	5	5	4	4
9:71000001-71500000	2	5	5	5	3	5	5	5	4	2
9:73000001-73500000	2	5	5	5	3	5	5	5	4	2
9:73500001-74000000	3	5	5	5	3	5	5	5	4	3
9:108500001-109000000	3	5	5	5	3	5	5	5	4	3
9:109000001-109500000	3	5	5	5	3	5	5	5	4	4
9:126000001-126500000	3	5	5	5	3	5	5	5	4	4
9:127000001-127500000	2	5	5	5	3	5	5	5	4	2
9:129000001-129500000	2	5	5	5	3	5	5	5	4	2
9:129500001-130000000	2	5	5	6	3	5	5	5	4	2
9:130000001-130500000	2	6	6	6	3	6	6	6	5	2
9:135500001-136000000	2	6	6	6	3	6	6	6	5	2
9:136500001-137000000	2	6	6	6	3	6	6	6	4	2
10:4500001-5000000	2	3	3	3	2	3	3	3	2	2
10:5500001-6000000	2	4	4	4	2	4	4	4	3	2
11:66500001-67000000	3	5	5	5	3	5	6	5	4	3
11:67000001-67500000	3	4	3	3	2	4	4	5	3	3
11:68000001-68500000	3	4	3	3	2	4	4	5	3	3
11:68500001-69000000	3	4	3	3	2	4	4	3	3	3
11:80500001-81000000	3	4	3	3	2	4	4	3	3	3
11:81000001-81500000	3	4	3	3	2	3	4	3	3	3
11:99500001-100000000	3	4	3	3	2	3	4	3	3	3
11:100000001-100500000	2	2	2	2	1	2	2	2	1	2
11:131500001-132000000	2	2	2	2	1	2	2	2	1	2
11:132000001-132500000	2	2	3	3	2	2	4	4	3	3
11:132500001-133000000	2	4	3	3	2	4	4	4	3	3
12:33500001-34000000	2	3	3	3	1	3	3	3	2	2
12:39000001-39500000	3	3	3	3	1	3	3	3	2	2
12:46000001-46500000	3	3	3	3	1	3	3	3	2	2
12:46500001-47000000	2	3	3	3	1	3	3	3	2	2
12:47000001-47500000	2	3	3	3	1	3	3	3	2	2
12:47500001-48000000	2	4	4	4	2	4	4	4	3	2
12:59000001-59500000	2	4	4	4	2	4	4	4	3	2
12:59500001-60000000	2	4	4	4	2	4	4	4	3	3
12:60000001-60500000	2	4	4	4	2	4	4	4	3	3
12:61000001-61500000	2	6	6	6	3	5	6	6	5	3
12:61500001-62000000	3	6	6	6	3	5	6	6	5	3
12:65500001-66000000	3	6	6	6	3	5	6	6	5	3
12:66000001-66500000	3	6	6	6	3	6	6	6	5	3
12:103500001-104000000	3	6	6	6	3	6	6	6	5	3
12:104500001-105000000	1	4	4	4	2	4	4	4	3	2
12:119500001-120000000	1	4	4	4	2	4	4	4	3	2
12:120000001-120500000	1	2	2	4	1	2	2	2	1	2
12:120500001-121000000	1	2	2	2	1	2	2	2	1	2
13:26500001-27000000	2	5	4	4	2	4	5	5	3	2
13:27000001-27500000	1	5	4	4	2	4	5	5	3	2
13:31500001-32000000	1	5	4	4	2	4	5	5	3	2
13:32000001-32500000	1	2	2	2	1	2	2	2	1	1
13:67000001-67500000	1	2	2	2	1	2	2	2	1	1
13:67500001-68000000	1	5	5	2	3	5	5	5	4	1
13:69000001-69500000	1	5	5	5	3	5	5	5	4	1
14:46500001-47000000	2	6	6	6	3	6	6	6	5	2
14:47000001-47500000	3	8	8	8	4	8	8	8	7	3
14:50000001-50500000	3	8	8	8	4	8	8	8	7	3
14:50500001-51000000	2	6	6	6	3	6	6	6	5	2
15:44500001-45000000	2	4	4	4	2	4	4	4	3	2
15:45500001-46000000	2	3	3	3	2	3	3	3	2	2
15:52500001-53000000	2	3	3	3	2	3	3	3	2	2
15:53500001-54000000	1	3	3	3	2	3	3	3	2	1
16:1000001-1500000	3	3	2	3	1	3	3	3	2	2
16:1500001-2000000	3	3	2	3	2	3	3	3	2	2
16:2000001-2500000	3	3	2	3	2	3	3	3	2	2
16:3500001-4000000	3	3	3	3	2	3	3	3	2	2
16:14000001-14500000	3	3	3	3	2	3	3	3	2	2
16:15500001-16000000	3	4	4	3	2	4	4	4	3	2
16:31000001-31500000	3	4	4	3	2	4	4	4	3	2
16:31500001-32000000	3	4	3	3	2	4	4	3	3	2
16:47000001-47500000	1	4	3	3	2	4	4	3	3	2
16:48500001-49000000	1	4	3	3	2	4	4	3	3	2
16:49000001-49500000	1	4	3	3	2	3	4	3	2	2
16:49500001-50000000	1	4	3	3	2	3	3	3	2	2
16:56000001-56500000	1	4	3	3	2	3	3	3	2	2
16:56500001-57000000	1	4	4	3	2	3	4	3	3	2
16:70000001-70500000	1	4	4	3	2	3	4	3	3	2
16:71500001-72000000	1	4	3	3	2	3	3	3	2	2
16:74000001-74500000	1	4	3	3	2	3	3	3	2	2
16:74500001-75000000	1	2	2	2	1	2	2	2	1	2
16:75000001-75500000	1	2	2	2	1	2	2	2	1	1
16:86000001-86500000	1	2	2	2	1	2	2	2	1	1
16:87000001-87500000	1	2	2	2	1	2	2	2	1	2
17:17000001-17500000	1	3	3	3	2	3	3	3	2	1
17:17500001-18000000	2	4	4	4	2	4	4	4	3	2
17:78500001-79000000	2	4	4	4	2	4	4	4	3	2
17:79000001-79500000	2	4	4	4	2	4	4	4	2	2
19:10000001-10500000	2	2	2	2	1	2	2	2	1	1
19:11000001-11500000	2	5	5	4	2	4	4	4	3	2
19:17000001-17500000	2	5	5	4	2	4	4	4	3	2
19:17500001-18000000	2	5	5	4	3	4	4	4	3	3
19:19500001-20000000	2	5	5	4	3	4	4	4	3	3
19:28500001-29000000	2	4	4	4	2	4	4	4	3	2
20:34500001-35000000	2	5	5	5	3	5	5	5	4	2
20:35000001-35500000	1	2	2	2	1	2	2	2	1	1
20:40500001-41000000	1	2	2	2	1	2	2	2	1	1
20:41000001-41500000	2	5	5	5	3	5	5	5	4	1
20:43500001-44000000	2	5	5	5	3	5	5	5	4	1
20:44000001-44500000	3	9	8	8	5	8	8	8	7	3
20:58000001-58500000	3	9	8	8	5	8	8	8	7	3
20:58500001-59000000	2	4	3	3	2	3	4	4	3	2

## Sheet: CA35_CN_at_TPs
TPs	CA35_1	CA35_2	CA35_3	CA35_5	CA35_6
1:6500001-7000000	1	1	1	1	1
1:7000001-7500000	2	2	2	2	2
1:45000001-45500000	2	2	2	2	2
1:45500001-46000000	1	1	1	1	1
1:53500001-54000000	1	1	1	1	1
1:54000001-54500000	2	2	2	2	2
1:120000001-120500000	2	2	2	2	2
1:146500001-147000000	3	3	3	2	2
1:150500001-151000000	3	3	3	4	4
1:171500001-172000000	3	3	3	4	4
1:172000001-172500000	2	2	2	4	4
1:174500001-175000000	2	2	2	4	4
1:175000001-175500000	3	3	3	4	4
1:189000001-189500000	3	3	3	4	4
1:189500001-190000000	3	3	3	2	2
1:197500001-198000000	3	3	3	2	2
1:198000001-198500000	3	3	3	4	4
1:208500001-209000000	3	3	3	4	4
1:209500001-210000000	3	3	3	3	3
5:27500001-28000000	3	3	3	2	3
5:28000001-28500000	3	3	3	3	3
5:45000001-45500000	3	3	3	3	3
5:50000001-50500000	3	2	3	2	2
5:57000001-57500000	3	2	3	2	2
5:57500001-58000000	1	2	1	1	1
5:61000001-61500000	1	2	1	1	1
5:61500001-62000000	3	3	3	3	3
5:76500001-77000000	3	3	3	3	3
5:77000001-77500000	2	2	2	2	2
6:2500001-3000000	1	1	1	1	2
6:3000001-3500000	2	2	2	2	2
6:78500001-79000000	2	2	2	2	2
6:79000001-79500000	1	1	1	1	1
6:87500001-88000000	1	1	1	1	1
6:88000001-88500000	2	2	2	2	2
8:28500001-29000000	1	1	1	1	1
8:29500001-30000000	3	3	3	3	3
8:39000001-39500000	3	3	3	3	3
8:39500001-40000000	1	1	1	1	1
8:41500001-42000000	1	1	1	1	1
8:42000001-42500000	3	3	3	3	3
9:38000001-38500000	2	2	2	2	2
9:71000001-71500000	1	1	1	1	1
9:75000001-75500000	1	1	1	1	1
9:75500001-76000000	2	2	2	2	2
9:117500001-118000000	2	2	2	2	2
9:118000001-118500000	1	1	1	1	1
9:123000001-123500000	1	1	1	1	1
9:123500001-124000000	2	2	2	2	2
11:12500001-13000000	1	2	1	1	2
11:13500001-14000000	2	2	2	2	3
12:15500001-16000000	2	2	2	2	2
12:16000001-16500000	3	3	3	3	3
12:56000001-56500000	3	3	3	3	3
12:57500001-58000000	2	2	2	2	2
12:64500001-65000000	2	2	2	2	2
12:65000001-65500000	3	3	2	3	3
12:68500001-69000000	3	3	2	3	3
12:69500001-70000000	2	2	2	2	2
12:78500001-79000000	2	2	2	2	2
12:79000001-79500000	4	4	4	3	4
12:85000001-85500000	4	4	4	3	4
12:86000001-86500000	3	3	3	3	3
12:101000001-101500000	3	3	3	3	3
12:101500001-102000000	2	2	2	2	2
12:115500001-116000000	2	2	2	2	2
12:116000001-116500000	3	3	3	3	3
12:121500001-122000000	3	3	3	3	3
12:122000001-122500000	1	1	1	1	1
13:23000001-23500000	1	3	1	8	8
13:24000001-24500000	1	1	1	1	1
13:33500001-34000000	1	1	1	1	1
13:34000001-34500000	2	2	2	2	2
13:96000001-96500000	2	2	2	2	2
13:96500001-97000000	1	1	1	1	1
16:22000001-22500000	3	3	3	3	3
16:24500001-25000000	2	2	2	2	2
16:55000001-55500000	2	2	2	2	2
16:56000001-56500000	1	1	1	1	1
16:67000001-67500000	1	1	1	1	1
16:67500001-68000000	2	2	2	2	2
16:69500001-70000000	2	2	2	2	2
16:70000001-70500000	1	1	1	1	1
17:43000001-43500000	2	2	2	2	2
17:43500001-44000000	3	3	3	3	3
19:40000001-40500000	2	2	2	2	2
19:40500001-41000000	1	1	1	1	1
19:48500001-49000000	1	1	1	1	1
19:49000001-49500000	2	2	2	1	2
19:49500001-50000000	2	2	2	2	2
20:14500001-15000000	2	2	2	2	2
20:15500001-16000000	3	3	3	3	3
20:40500001-41000000	3	3	3	3	3
20:41000001-41500000	3	2	2	2	2
20:41500001-42000000	2	2	2	2	2

## Sheet: CA36_CN_at_TPs
TPs	CA36_1	CA36_2	CA36_3	CA36_4	CA36_5	CA36_6	CA36_7	CA36_8	CA36_9	CA36_10	CA36_11
1:23000001-23500000	2	2	2	2	2	2	3	2	2	2	2
1:23500001-24000000	2	2	2	2	2	2	2	2	2	2	2
1:77500001-78000000	2	2	2	2	2	2	2	2	2	2	2
1:78000001-78500000	1	1	1	1	2	1	1	2	1	1	1
1:79500001-80000000	1	1	1	1	2	1	1	2	1	1	1
1:80000001-80500000	2	2	1	2	2	2	2	2	2	2	1
1:80500001-81000000	2	2	2	2	2	2	2	2	2	2	2
2:224500001-225000000	2	2	2	2	2	2	2	2	2	2	2
2:225000001-225500000	2	1	1	2	2	2	1	1	1	1	2
2:226000001-226500000	1	1	1	1	1	1	1	1	1	1	1
2:229500001-230000000	1	1	1	1	1	1	1	1	1	1	1
2:230500001-231000000	2	2	2	2	2	2	2	2	2	2	2
3:5500001-6000000	1	1	1	1	2	1	1	1	1	1	1
3:6000001-6500000	2	2	2	2	2	2	2	1	2	2	2
3:22000001-22500000	2	2	2	2	2	2	2	1	2	2	2
3:23000001-23500000	1	1	1	1	1	1	2	1	1	1	1
3:25000001-25500000	1	1	1	1	1	1	2	1	1	1	1
3:26000001-26500000	1	1	1	1	1	1	2	2	1	1	1
3:38500001-39000000	1	1	1	1	1	1	2	2	1	1	1
3:39000001-39500000	2	2	2	2	2	2	3	2	2	2	2
3:72000001-72500000	2	2	2	2	2	2	3	2	2	2	2
3:72500001-73000000	1	1	1	1	2	1	2	2	1	1	1
3:73500001-74000000	1	1	1	1	1	1	2	2	1	1	1
3:107500001-108000000	1	1	1	1	1	1	2	2	1	1	1
3:108500001-109000000	2	2	2	2	2	2	3	2	2	2	2
3:114500001-115000000	2	2	2	2	2	2	3	2	2	2	2
3:115000001-115500000	2	2	2	2	2	2	2	2	2	2	2
3:115500001-116000000	2	1	2	1	2	1	2	2	1	2	1
3:118500001-119000000	2	1	2	1	2	1	2	2	1	2	1
3:119500001-120000000	2	2	2	2	2	2	3	3	2	2	2
3:130500001-131000000	2	2	2	2	2	2	3	3	2	2	2
3:131500001-132000000	2	2	2	2	2	2	3	2	2	2	2
3:133500001-134000000	2	2	2	2	2	2	3	2	2	2	2
3:134000001-134500000	2	2	2	2	2	2	3	3	2	2	2
3:151500001-152000000	2	2	2	2	2	2	3	3	2	2	2
3:152000001-152500000	1	1	1	1	1	1	3	2	1	1	1
3:153500001-154000000	1	1	1	1	1	1	3	2	1	1	1
3:154000001-154500000	2	2	2	2	2	2	3	2	2	2	2
8:30000001-30500000	1	1	1	1	1	1	2	2	1	1	1
8:30500001-31000000	2	2	2	2	2	2	3	2	2	2	2
8:31000001-31500000	2	2	2	2	2	2	3	3	2	2	2
8:95500001-96000000	2	2	2	2	2	2	3	3	2	2	2
8:96000001-96500000	2	2	2	2	2	2	4	4	2	2	2
9:19500001-20000000	2	2	2	2	2	2	3	3	2	2	2
9:20000001-20500000	2	2	2	2	2	2	2	2	2	2	2
10:34000001-34500000	1	1	1	1	1	1	1	1	1	1	1
10:34500001-35000000	2	2	2	2	2	2	2	1	2	2	2
10:37000001-37500000	2	2	2	2	2	2	2	1	2	2	2
10:43500001-44000000	2	2	2	2	2	2	2	2	2	2	2
12:10000001-10500000	2	2	2	2	2	2	3	2	2	2	2
12:10500001-11000000	1	1	1	1	1	1	2	1	1	1	1
12:16000001-16500000	1	1	1	1	1	1	2	1	1	1	1
12:16500001-17000000	2	2	2	2	1	2	3	2	1	2	2
12:17000001-17500000	2	2	2	2	2	2	3	2	2	2	2
12:76500001-77000000	2	2	2	2	2	2	3	2	2	2	2
12:77000001-77500000	1	1	1	1	1	1	1	1	1	1	1
12:82500001-83000000	1	1	1	1	1	1	1	1	1	1	1
12:83000001-83500000	2	2	2	2	2	2	2	2	2	2	2
13:33500001-34000000	2	2	2	2	2	2	2	2	2	2	2
13:34000001-34500000	2	2	2	2	2	2	2	1	2	2	2
13:34500001-35000000	1	1	1	1	1	1	1	1	1	1	1
13:39000001-39500000	1	1	1	1	1	1	1	1	1	1	1
13:39500001-40000000	1	1	1	1	1	1	2	1	1	1	1
13:43000001-43500000	1	1	1	1	1	1	2	1	1	1	1
13:43500001-44000000	1	1	1	1	1	1	1	1	1	1	1
13:49000001-49500000	1	1	1	1	1	1	1	1	1	1	1
13:49500001-50000000	2	2	2	2	2	2	2	2	2	2	2
15:55000001-55500000	2	2	2	2	2	2	2	2	2	2	2
15:55500001-56000000	2	1	1	1	2	1	1	2	1	1	1
15:57000001-57500000	2	1	1	1	2	1	1	2	1	1	1
15:57500001-58000000	2	2	2	2	2	2	2	2	2	2	2
16:11500001-12000000	2	2	2	1	2	2	1	2	2	2	1
16:12500001-13000000	2	2	2	3	2	2	1	2	2	2	1
16:25000001-25500000	2	2	2	3	2	2	1	2	2	2	1
16:25500001-26000000	2	2	2	3	2	2	1	2	2	2	2
16:31500001-32000000	2	2	2	3	2	2	1	2	2	2	2
16:47000001-47500000	2	2	2	1	2	2	1	2	2	1	2
16:51000001-51500000	2	2	2	1	2	2	1	2	2	1	2
16:51500001-52000000	2	2	2	1	2	2	1	2	2	1	1
17:6000001-6500000	2	2	2	2	2	2	2	2	2	2	2
17:6500001-7000000	1	2	2	2	2	2	2	2	1	2	2
17:8500001-9000000	1	2	2	2	2	2	2	2	1	2	2
17:9000001-9500000	2	2	2	2	2	2	2	2	2	2	2
18:70500001-71000000	2	2	2	2	2	2	2	1	2	2	2
18:71000001-71500000	2	2	2	2	2	2	1	1	1	2	2
18:71500001-72000000	1	1	1	1	1	1	1	1	1	1	1

## Sheet: CA43_CN_at_TPs
TPs	CA43_3	CA43_2	CA43_4	CA43_5	CA43_6	CA43_7	CA43_8	CA43_9	CA43_10	CA43_11
1:52000001-52500000	2	2	2	2	2	2	2	2	2	4
1:52500001-53000000	2	2	2	2	2	2	2	2	2	7
1:54500001-55000000	2	2	2	2	2	2	2	2	2	7
1:55000001-55500000	2	2	2	2	2	2	2	2	2	4
1:59500001-60000000	2	2	2	2	2	2	2	2	2	4
1:60000001-60500000	2	2	2	2	3	2	2	2	2	4
1:61000001-61500000	2	2	2	2	3	2	2	2	2	4
1:61500001-62000000	2	2	2	3	3	2	2	2	2	4
1:62500001-63000000	2	2	2	3	3	2	2	2	2	4
1:63000001-63500000	2	2	3	3	3	2	2	2	2	4
1:66000001-66500000	2	2	3	3	3	2	2	2	2	4
1:67000001-67500000	2	2	2	2	2	2	2	2	2	4
1:119000001-119500000	2	2	2	2	2	2	2	2	2	4
1:119500001-120000000	3	2	2	2	2	2	2	2	2	4
1:120000001-120500000	3	2	2	3	2	4	3	2	2	4
1:146500001-147000000	3	3	3	3	3	4	3	3	3	6
1:153500001-154000000	3	3	3	3	3	4	3	3	3	6
1:154000001-154500000	3	3	3	3	3	3	3	3	3	6
1:203000001-203500000	3	3	3	3	3	3	3	3	3	6
1:203500001-204000000	6	6	5	5	3	6	6	5	5	11
1:207500001-208000000	6	6	5	5	3	6	6	5	5	11
1:208000001-208500000	3	3	5	5	3	3	6	5	5	6
1:208500001-209000000	3	3	3	3	3	3	3	5	3	6
1:209500001-210000000	3	3	3	3	3	3	3	3	3	6
1:239500001-240000000	3	3	3	3	3	3	3	3	3	6
1:240500001-241000000	3	3	2	3	3	3	2	2	2	6
2:4500001-5000000	2	2	2	2	2	2	2	2	2	4
2:5000001-5500000	3	2	3	3	4	3	3	3	3	7
2:6000001-6500000	3	2	3	3	4	3	3	3	3	7
2:6500001-7000000	3	4	3	3	4	3	3	3	3	7
2:13500001-14000000	3	4	3	3	4	3	3	3	3	7
2:14000001-14500000	3	2	3	3	4	3	3	3	3	7
2:23500001-24000000	3	2	3	3	4	3	3	3	3	7
2:24000001-24500000	3	4	3	3	4	3	3	3	3	7
2:25500001-26000000	3	4	3	3	4	3	3	3	3	7
2:26000001-26500000	3	4	3	3	4	3	3	3	3	5
2:29500001-30000000	3	4	3	3	4	3	3	3	3	5
2:30000001-30500000	3	3	3	3	4	3	3	3	3	5
2:35000001-35500000	3	3	3	3	4	3	3	3	3	5
2:35500001-36000000	3	3	3	3	4	3	3	3	2	5
2:47000001-47500000	3	3	3	3	4	3	3	3	2	5
2:47500001-48000000	3	3	3	2	2	3	2	3	2	5
2:51000001-51500000	3	3	3	2	2	3	2	3	2	5
2:51500001-52000000	3	3	3	3	3	3	3	3	2	5
2:64000001-64500000	3	3	3	3	3	3	3	3	2	5
2:64500001-65000000	2	2	3	3	3	3	3	3	2	5
2:65500001-66000000	2	2	2	2	2	2	2	2	2	4
2:131500001-132000000	2	2	2	2	2	2	2	2	2	4
2:133500001-134000000	1	1	2	2	2	1	2	2	2	4
2:134000001-134500000	1	1	1	1	2	1	1	1	1	2
2:136000001-136500000	1	1	1	1	2	1	1	1	1	2
2:136500001-137000000	1	1	1	1	1	1	1	1	1	2
2:145500001-146000000	1	1	1	1	1	1	1	1	1	2
2:146000001-146500000	2	1	1	1	1	1	1	1	1	2
2:147000001-147500000	2	2	2	2	2	2	2	2	2	4
3:4000001-4500000	3	3	2	2	2	3	2	2	2	6
3:5500001-6000000	3	3	2	2	2	3	2	2	2	4
3:55500001-56000000	3	3	2	2	2	3	2	2	2	4
3:56000001-56500000	4	4	2	2	2	3	2	2	2	4
3:56500001-57000000	4	4	2	2	2	3	2	2	2	4
3:57000001-57500000	4	4	2	2	2	3	2	2	2	6
3:66500001-67000000	4	4	2	2	2	3	2	2	2	6
3:67000001-67500000	3	4	2	2	2	3	2	2	2	6
3:70000001-70500000	3	4	2	2	2	3	2	2	2	6
3:70500001-71000000	3	3	2	2	2	3	2	2	2	6
3:78500001-79000000	3	3	2	2	2	3	2	2	2	6
3:79500001-80000000	3	3	2	3	2	3	2	2	2	6
3:81500001-82000000	3	3	2	3	2	3	2	2	2	6
3:82000001-82500000	3	3	3	3	2	3	2	2	3	6
3:82500001-83000000	3	3	3	3	2	3	2	2	3	6
3:83000001-83500000	4	4	3	3	4	3	4	3	3	6
3:95500001-96000000	4	4	3	3	4	3	4	3	3	6
3:97000001-97500000	2	2	3	3	4	3	4	3	3	6
3:106500001-107000000	2	2	3	3	4	3	4	3	3	6
3:107000001-107500000	2	2	3	3	2	3	4	3	3	6
3:107500001-108000000	2	2	3	3	2	3	4	3	3	6
3:108500001-109000000	2	2	2	2	2	3	2	3	3	6
3:115000001-115500000	2	2	2	2	2	3	2	3	3	6
3:115500001-116000000	2	2	2	2	4	3	2	3	3	6
3:116000001-116500000	2	2	2	2	4	3	2	3	3	6
3:116500001-117000000	2	3	3	3	4	3	4	3	3	6
3:122000001-122500000	2	3	3	3	4	3	4	3	3	6
3:123000001-123500000	4	3	4	3	4	3	4	3	3	9
3:123500001-124000000	4	3	4	3	4	5	4	3	3	9
3:124500001-125000000	4	3	4	3	4	5	4	3	3	9
3:125500001-126000000	4	4	4	4	4	5	4	3	3	9
3:132000001-132500000	4	4	4	4	4	5	4	3	3	9
3:132500001-133000000	2	4	3	4	4	5	4	3	3	5
3:133000001-133500000	2	2	3	4	2	2	2	3	2	5
3:134000001-134500000	2	2	3	4	2	2	2	3	2	5
3:134500001-135000000	2	2	3	2	2	2	2	3	2	5
3:146000001-146500000	2	2	3	2	2	2	2	3	2	5
3:146500001-147000000	2	2	3	3	3	2	3	3	3	5
3:149500001-150000000	2	2	3	3	3	2	3	3	3	5
3:150000001-150500000	2	2	3	3	3	2	3	3	2	5
3:159500001-160000000	2	2	3	3	3	2	3	3	2	5
3:161000001-161500000	2	2	3	3	3	2	3	3	3	5
3:165500001-166000000	2	2	3	3	3	2	3	3	3	5
3:166000001-166500000	2	3	3	3	6	2	3	5	3	5
3:167000001-167500000	2	3	3	3	6	2	3	5	3	5
3:167500001-168000000	2	3	3	3	6	3	3	5	3	5
3:168000001-168500000	2	3	3	3	6	3	3	5	3	5
3:168500001-169000000	2	3	6	6	6	3	6	5	6	5
3:174000001-174500000	2	3	6	6	6	3	6	5	6	5
3:174500001-175000000	2	3	6	6	3	3	6	3	6	5
3:175000001-175500000	2	3	3	4	3	3	3	3	2	5
3:178500001-179000000	2	3	3	4	3	3	3	3	2	5
3:179500001-180000000	2	3	3	3	3	3	3	3	2	5
3:186000001-186500000	2	3	3	3	3	3	3	3	2	5
3:187500001-188000000	2	3	3	5	7	3	5	6	4	5
4:108500001-109000000	2	2	2	2	2	2	2	2	2	4
4:109000001-109500000	2	2	2	2	3	2	2	2	2	4
4:110000001-110500000	2	2	2	2	3	2	2	2	2	4
4:110500001-111000000	3	2	2	2	3	2	2	2	2	4
4:123000001-123500000	3	2	2	2	3	2	2	2	2	4
4:123500001-124000000	2	2	2	2	3	2	2	2	2	4
4:144500001-145000000	2	2	2	2	3	2	2	2	2	4
4:145000001-145500000	2	2	2	2	2	2	2	2	2	4
5:30500001-31000000	2	2	2	2	3	2	2	2	2	4
5:31000001-31500000	2	2	2	2	3	3	2	2	2	4
5:45000001-45500000	2	2	2	2	3	3	2	2	2	4
5:50000001-50500000	2	2	2	2	3	3	2	2	2	8
5:54000001-54500000	2	2	2	2	3	3	2	2	2	8
5:54500001-55000000	2	2	2	2	3	3	2	2	2	4
5:55000001-55500000	2	2	2	2	3	2	2	2	2	4
5:82000001-82500000	2	2	2	2	3	2	2	2	2	4
5:82500001-83000000	1	1	1	1	1	1	1	1	1	3
5:93000001-93500000	1	1	1	1	1	1	1	1	1	3
5:94000001-94500000	3	3	3	3	3	1	3	3	3	6
5:97000001-97500000	3	3	3	3	3	1	3	3	3	6
5:98000001-98500000	0	1	1	0	0	0	0	0	0	1
5:101500001-102000000	0	1	1	0	0	0	0	0	0	1
5:102000001-102500000	1	1	1	1	1	1	1	1	1	2
5:106500001-107000000	1	1	1	1	1	1	1	1	1	2
5:107000001-107500000	1	2	1	1	1	1	1	1	1	2
5:111000001-111500000	1	2	1	1	1	1	1	1	1	2
5:111500001-112000000	2	2	2	2	2	2	2	2	2	4
5:147000001-147500000	2	2	2	2	2	2	2	2	2	4
5:147500001-148000000	2	2	4	2	2	2	2	2	2	4
5:149500001-150000000	2	2	4	2	2	2	2	2	2	4
5:150500001-151000000	2	2	2	2	2	2	2	2	2	4
6:25000001-25500000	2	2	2	2	2	2	2	2	2	4
6:25500001-26000000	3	2	2	2	2	2	2	2	2	4
6:29000001-29500000	3	2	2	2	2	2	2	2	2	4
6:30000001-30500000	3	2	2	3	2	2	3	2	2	4
6:31500001-32000000	3	2	2	3	2	2	3	2	2	4
6:33000001-33500000	3	2	3	3	2	3	3	3	3	4
6:39500001-40000000	3	2	3	3	2	3	3	3	3	4
6:40000001-40500000	2	2	3	3	2	2	3	3	3	4
6:40500001-41000000	2	2	3	2	2	2	3	2	3	4
6:41000001-41500000	2	2	3	2	2	2	3	2	3	4
6:42000001-42500000	2	2	2	2	2	2	2	2	2	4
6:67000001-67500000	2	2	2	2	2	2	2	2	2	4
6:68000001-68500000	2	2	2	1	1	2	2	1	1	2
6:73500001-74000000	2	2	2	1	1	2	2	1	1	2
6:75000001-75500000	2	2	2	1	3	2	2	1	1	6
6:78500001-79000000	2	2	2	1	3	2	2	1	1	6
6:79000001-79500000	1	2	2	1	1	1	1	1	1	2
6:79500001-80000000	1	2	1	1	1	1	1	1	1	2
6:83500001-84000000	1	2	1	1	1	1	1	1	1	2
6:84000001-84500000	1	1	1	1	1	1	1	1	1	2
6:100500001-101000000	1	1	1	1	1	1	1	1	1	2
6:101000001-101500000	1	1	1	1	3	1	1	1	1	2
6:101500001-102000000	1	1	1	1	3	1	1	1	1	2
6:102000001-102500000	2	2	1	1	3	2	1	1	1	4
6:106000001-106500000	2	2	1	1	3	2	1	1	1	4
6:106500001-107000000	2	2	3	1	3	2	3	1	3	4
6:107000001-107500000	2	2	3	3	3	2	3	3	3	4
6:111000001-111500000	2	2	3	3	3	2	3	3	3	4
6:111500001-112000000	1	2	1	1	3	1	1	1	1	2
6:112000001-112500000	1	2	1	1	1	1	1	1	1	2
6:112500001-113000000	1	1	1	1	1	1	1	1	1	2
6:131000001-131500000	1	1	1	1	1	1	1	1	1	2
6:131500001-132000000	1	1	2	1	2	1	2	2	2	2
6:137500001-138000000	1	1	2	1	2	1	2	2	2	2
6:138000001-138500000	1	1	2	1	2	1	1	1	1	2
6:138500001-139000000	1	1	1	1	2	1	1	1	1	2
6:140000001-140500000	1	1	1	1	2	1	1	1	1	2
6:140500001-141000000	1	1	1	1	1	1	1	1	1	2
6:149500001-150000000	1	1	1	1	1	1	1	1	1	2
6:150000001-150500000	1	1	1	1	3	1	1	3	1	2
6:151000001-151500000	3	1	3	3	3	3	1	3	1	2
6:151500001-152000000	3	3	3	3	3	3	3	3	3	5
6:157000001-157500000	3	3	3	3	3	3	3	3	3	5
6:158000001-158500000	3	3	3	3	2	3	3	3	3	4
6:158500001-159000000	2	3	2	2	2	2	2	2	2	4
6:159000001-159500000	2	2	2	2	2	2	2	2	2	4
7:8500001-9000000	3	3	3	3	4	4	3	4	3	6
7:9000001-9500000	3	3	3	3	4	3	3	4	3	6
7:27000001-27500000	3	3	3	3	4	3	3	4	3	6
7:28000001-28500000	3	3	3	3	3	3	3	4	3	6
7:28500001-29000000	3	3	3	3	3	3	3	3	3	6
7:54000001-54500000	3	3	3	3	3	3	3	3	3	6
7:54500001-55000000	3	3	3	3	3	3	4	3	4	6
7:67000001-67500000	3	3	3	3	3	3	4	3	4	6
7:69000001-69500000	3	3	3	3	3	3	3	3	3	6
7:95000001-95500000	3	3	3	3	3	3	3	3	3	6
7:95500001-96000000	3	3	3	3	3	3	4	3	4	6
7:104000001-104500000	3	3	3	3	3	3	4	3	4	6
7:105000001-105500000	3	3	3	3	3	3	3	3	3	6
7:106000001-106500000	3	3	3	3	3	3	3	3	3	6
7:106500001-107000000	3	3	3	2	3	3	3	3	3	6
7:122000001-122500000	3	3	3	2	3	3	3	3	3	6
7:122500001-123000000	3	3	3	1	3	3	3	3	3	6
7:125500001-126000000	3	3	3	1	3	3	3	3	3	6
7:126000001-126500000	3	3	3	3	3	3	3	3	3	6
7:138000001-138500000	3	3	3	3	3	3	3	3	3	6
7:138500001-139000000	3	3	3	4	3	3	3	3	3	6
7:142500001-143000000	3	3	3	4	3	3	3	3	3	6
7:144000001-144500000	3	3	3	3	3	3	3	3	3	6
8:3000001-3500000	4	4	2	2	2	3	3	2	3	4
8:3500001-4000000	4	4	2	2	2	3	2	2	3	4
8:4000001-4500000	2	2	2	2	2	2	2	2	2	4
8:28500001-29000000	2	2	2	2	2	2	2	2	2	4
8:29500001-30000000	3	4	2	2	2	2	2	2	2	5
8:40000001-40500000	3	4	2	2	2	2	2	2	2	5
8:40500001-41000000	3	4	2	2	2	2	2	2	2	3
8:41000001-41500000	3	4	2	2	2	2	2	2	2	3
8:41500001-42000000	2	2	2	2	2	2	2	2	2	3
8:64000001-64500000	2	2	2	2	2	2	2	2	2	3
8:64500001-65000000	2	2	2	2	2	2	2	2	2	5
8:65500001-66000000	2	2	2	2	2	2	2	2	2	5
8:66000001-66500000	2	2	2	2	2	3	2	2	2	5
8:66500001-67000000	2	2	2	2	2	3	2	2	2	5
8:67000001-67500000	2	2	2	3	3	3	2	2	2	5
8:67500001-68000000	2	2	2	3	3	3	2	3	2	5
8:68000001-68500000	2	2	2	3	3	3	2	3	2	5
8:68500001-69000000	2	2	2	3	3	3	3	3	3	5
8:73000001-73500000	2	2	2	3	3	3	3	3	3	5
8:73500001-74000000	2	2	2	3	3	3	3	3	3	6
8:75500001-76000000	2	2	2	3	3	3	3	3	3	6
8:76500001-77000000	3	2	2	3	3	3	3	3	3	6
8:79500001-80000000	3	2	2	3	3	3	3	3	3	6
8:80000001-80500000	3	3	2	3	3	3	3	3	3	6
8:80500001-81000000	3	3	2	3	3	3	3	3	3	6
8:81500001-82000000	3	3	3	3	3	3	3	3	3	6
9:6000001-6500000	3	2	2	4	2	3	2	2	2	5
9:6500001-7000000	2	2	2	2	2	2	2	2	2	5
10:27500001-28000000	2	2	2	2	2	2	2	2	2	4
10:28000001-28500000	2	2	3	2	2	2	2	2	2	4
10:44000001-44500000	2	2	3	2	2	2	2	2	2	4
10:44500001-45000000	2	3	3	2	2	3	2	2	2	4
10:60500001-61000000	2	3	3	2	2	3	2	2	2	4
10:61500001-62000000	3	3	3	4	4	3	4	4	4	4
10:62000001-62500000	3	3	3	4	4	3	4	4	4	4
10:62500001-63000000	3	3	3	4	4	3	4	4	4	8
10:66500001-67000000	3	3	3	4	4	3	4	4	4	8
10:67000001-67500000	2	2	3	2	2	2	2	2	2	4
10:72000001-72500000	2	2	3	2	2	2	2	2	2	4
10:73000001-73500000	2	2	2	2	2	2	2	2	2	4
10:97000001-97500000	2	2	2	2	2	2	2	2	2	4
10:97500001-98000000	2	3	2	2	2	2	3	2	3	4
10:102000001-102500000	2	3	2	2	2	2	3	2	3	4
10:102500001-103000000	2	2	2	2	2	2	3	2	3	4
10:105500001-106000000	2	2	2	2	2	2	3	2	3	4
10:106500001-107000000	2	2	2	2	2	2	2	2	2	4
11:18000001-18500000	2	2	2	2	2	2	2	2	2	3
11:19000001-19500000	2	2	2	2	2	2	2	2	2	7
11:23000001-23500000	2	2	2	2	2	2	2	2	2	7
11:24000001-24500000	2	2	2	2	2	2	2	2	2	4
11:29000001-29500000	2	2	2	2	2	2	2	2	2	4
11:29500001-30000000	1	1	2	2	1	2	1	1	1	2
11:30000001-30500000	1	1	1	2	1	1	1	1	1	2
11:30500001-31000000	1	1	1	2	1	1	1	1	1	2
11:31000001-31500000	1	1	1	1	1	1	1	1	1	2
11:42500001-43000000	1	1	1	1	1	1	1	1	1	2
11:43000001-43500000	1	1	2	2	2	1	2	2	2	3
11:43500001-44000000	1	1	2	2	2	1	2	2	2	3
11:44000001-44500000	2	1	2	2	2	1	2	2	2	3
11:45000001-45500000	2	1	2	2	2	1	2	2	2	3
11:45500001-46000000	2	2	2	2	2	2	2	2	2	3
11:46500001-47000000	2	2	2	2	2	2	2	2	2	3
11:47000001-47500000	2	2	2	2	2	2	2	2	2	5
11:59000001-59500000	2	2	2	2	2	2	2	2	2	5
11:59500001-60000000	2	2	2	2	2	2	2	2	2	3
11:65000001-65500000	2	2	2	2	2	2	2	2	2	3
11:65500001-66000000	2	2	2	2	2	4	2	2	2	3
11:66000001-66500000	2	2	2	2	2	4	2	2	2	3
11:66500001-67000000	5	5	2	5	2	4	2	2	2	5
11:69000001-69500000	5	5	2	5	2	4	2	2	2	5
11:70000001-70500000	5	5	2	2	2	4	2	2	2	5
11:70500001-71000000	5	2	2	2	2	4	2	2	2	5
11:71500001-72000000	2	2	2	2	2	2	2	2	2	5
11:90000001-90500000	2	2	2	2	2	2	2	2	2	5
11:90500001-91000000	1	1	2	2	2	2	2	2	2	5
11:91000001-91500000	1	1	2	2	2	2	2	2	2	5
11:91500001-92000000	1	1	1	1	1	2	1	1	1	5
11:98500001-99000000	1	1	1	1	1	2	1	1	1	5
11:99000001-99500000	1	1	1	1	1	2	1	1	1	4
11:113500001-114000000	1	1	1	1	1	2	1	1	1	4
11:114000001-114500000	2	2	2	2	2	2	2	2	2	4
12:40500001-41000000	2	2	2	2	2	2	3	2	2	4
12:41000001-41500000	2	3	2	2	2	2	3	2	2	4
12:45000001-45500000	2	3	2	2	2	2	3	2	2	4
12:45500001-46000000	2	2	2	2	2	2	3	2	2	4
12:93500001-94000000	2	2	2	2	2	2	3	2	2	4
12:95000001-95500000	4	3	4	5	5	4	6	4	5	4
12:98500001-99000000	4	3	4	5	5	4	6	4	5	4
12:99000001-99500000	4	3	4	5	5	4	6	2	5	4
12:99500001-100000000	2	2	2	2	3	2	3	2	3	4
12:109500001-110000000	2	2	2	2	3	2	3	2	3	4
12:110000001-110500000	3	3	2	2	3	2	3	2	3	4
12:112500001-113000000	3	3	2	2	3	2	3	2	3	4
12:114000001-114500000	3	3	2	4	3	2	3	2	3	4
12:115500001-116000000	3	3	2	4	3	2	3	2	3	4
12:116000001-116500000	3	3	4	4	4	3	3	5	3	4
12:118000001-118500000	3	3	4	4	4	3	3	5	3	4
12:119000001-119500000	3	3	4	4	4	3	5	5	4	4
12:121500001-122000000	3	3	4	4	4	3	5	5	4	4
12:122000001-122500000	3	3	4	4	4	2	5	5	4	4
12:122500001-123000000	3	3	2	2	4	2	5	2	4	4
12:124000001-124500000	3	3	2	2	4	2	5	2	4	4
12:124500001-125000000	3	2	2	2	4	2	2	2	2	4
12:126000001-126500000	3	2	2	2	2	2	2	2	2	4
12:126500001-127000000	2	2	2	2	2	2	2	2	2	4
13:31000001-31500000	2	2	2	2	3	2	2	2	2	5
13:31500001-32000000	1	1	1	1	1	1	1	1	1	2
13:57000001-57500000	1	1	1	1	1	1	1	1	1	2
13:57500001-58000000	2	1	2	2	2	1	2	2	2	2
13:58000001-58500000	2	2	2	2	2	2	2	2	2	2
13:73000001-73500000	2	2	2	2	2	2	2	2	2	2
13:73500001-74000000	2	2	2	2	2	2	2	2	2	4
13:89000001-89500000	2	2	2	2	2	2	2	2	2	4
13:89500001-90000000	2	2	2	2	2	2	2	2	2	2
13:99000001-99500000	2	2	2	2	2	2	2	2	2	2
13:99500001-100000000	2	2	2	2	2	2	2	2	2	5
13:101500001-102000000	2	2	2	2	2	2	2	2	2	5
13:102500001-103000000	4	4	4	4	5	4	4	4	4	5
13:106000001-106500000	4	4	4	4	5	4	4	4	4	5
13:106500001-107000000	4	4	4	4	5	4	4	4	4	3
13:107000001-107500000	2	2	2	4	2	2	2	4	2	3
13:107500001-108000000	2	2	2	2	2	2	2	2	2	3
14:48000001-48500000	2	2	2	2	2	3	2	2	2	5
14:48500001-49000000	2	2	2	4	2	3	2	2	2	5
14:52500001-53000000	2	2	2	4	2	3	2	2	2	5
14:53500001-54000000	2	2	2	2	2	3	2	2	2	5
14:85500001-86000000	2	2	2	2	2	3	2	2	2	5
14:86000001-86500000	4	4	2	5	2	3	4	2	2	5
14:89500001-90000000	4	4	2	5	2	3	4	2	2	5
14:90500001-91000000	2	2	2	2	2	1	2	2	2	5
14:101000001-101500000	2	2	2	2	2	1	2	2	2	5
14:101500001-102000000	2	2	2	2	2	2	2	2	2	5
15:45500001-46000000	2	2	2	2	2	2	2	2	2	4
15:46500001-47000000	2	2	3	2	2	2	2	2	2	4
15:47500001-48000000	2	2	3	2	2	2	2	2	2	4
15:48000001-48500000	2	2	3	2	2	4	2	2	2	4
15:49500001-50000000	2	2	3	2	2	4	2	2	2	4
15:50500001-51000000	2	2	3	2	2	2	2	2	2	4
15:63000001-63500000	2	2	3	2	2	2	2	2	2	4
15:63500001-64000000	2	2	2	2	2	2	2	2	2	4
16:19000001-19500000	2	2	2	2	2	2	2	2	2	4
16:19500001-20000000	2	2	2	2	2	2	3	2	2	4
16:20000001-20500000	2	2	4	2	2	2	3	2	2	4
16:20500001-21000000	2	2	4	2	4	2	3	2	2	4
16:25500001-26000000	2	2	4	2	4	2	3	2	2	4
16:26000001-26500000	2	2	2	2	2	2	2	2	2	4
17:52000001-52500000	2	2	2	2	2	2	2	2	2	5
17:52500001-53000000	2	2	2	2	2	3	2	2	2	5
17:66000001-66500000	2	2	2	2	2	3	2	2	2	5
17:66500001-67000000	2	2	3	2	3	3	3	2	2	5
17:73000001-73500000	2	2	3	2	3	3	3	2	2	5
17:73500001-74000000	2	2	2	2	3	3	3	2	2	5
18:41500001-42000000	2	2	2	3	3	3	2	3	2	6
18:42500001-43000000	2	2	2	3	4	3	2	3	2	6
19:42500001-43000000	2	2	2	2	3	2	2	2	2	4
19:44000001-44500000	2	2	2	2	3	2	2	2	2	5
19:47000001-47500000	2	2	2	2	3	2	2	2	2	5
19:47500001-48000000	3	2	2	2	3	5	2	2	2	5
19:50000001-50500000	3	2	2	2	3	5	2	2	2	5
19:50500001-51000000	3	2	2	2	3	2	2	2	2	5
20:4500001-5000000	2	2	2	2	2	2	2	2	2	5
20:5000001-5500000	2	2	2	1	2	2	2	2	2	5
20:6500001-7000000	2	2	2	1	2	2	2	2	2	5
20:7000001-7500000	2	2	2	1	1	2	2	1	2	5
20:8500001-9000000	2	2	2	1	1	2	2	1	2	5
20:9500001-10000000	2	1	2	1	1	2	2	1	2	5
20:10000001-10500000	1	1	1	1	1	1	1	1	1	3
20:14000001-14500000	1	1	1	1	1	1	1	1	1	3
20:14500001-15000000	1	1	1	1	1	1	1	1	1	2
20:20000001-20500000	1	1	1	1	1	1	1	1	1	2
20:20500001-21000000	1	1	1	1	1	1	2	1	2	2
20:21000001-21500000	2	2	2	1	3	1	2	1	2	4
20:21500001-22000000	2	2	2	2	3	3	2	1	2	4
20:22000001-22500000	2	2	2	2	3	3	2	2	2	4
20:23500001-24000000	2	2	2	2	3	3	2	2	2	4
20:24000001-24500000	2	2	2	2	3	2	2	2	2	4
20:41500001-42000000	2	2	2	2	3	2	2	2	2	4
20:42000001-42500000	2	2	2	3	3	2	2	2	2	4
20:43000001-43500000	2	2	2	3	3	2	2	2	2	4
20:43500001-44000000	2	2	2	3	3	3	2	2	2	6
20:46500001-47000000	2	2	2	3	3	3	2	2	2	6
20:47000001-47500000	3	4	4	3	3	3	2	3	2	6
20:49000001-49500000	3	4	4	3	3	3	2	3	2	6
20:49500001-50000000	3	4	4	3	3	3	4	3	4	6
20:53000001-53500000	3	4	4	3	3	3	4	3	4	6
20:53500001-54000000	3	3	4	3	3	3	4	3	4	6
20:54000001-54500000	3	3	2	3	3	3	3	3	3	6
21:27500001-28000000	2	2	2	2	3	2	2	3	2	4
21:28000001-28500000	2	2	2	2	3	2	2	3	2	3
22:34500001-35000000	2	2	2	2	2	2	2	2	2	5
22:35000001-35500000	2	2	2	2	2	2	2	4	2	5
22:35500001-36000000	3	2	2	2	3	2	2	4	2	5
22:38500001-39000000	3	2	2	2	3	2	2	4	2	5
22:39000001-39500000	3	2	2	2	3	2	2	2	2	5
22:40500001-41000000	3	2	2	2	3	2	2	2	2	5
22:41000001-41500000	2	2	2	2	3	2	2	2	2	5
22:47500001-48000000	2	2	2	2	3	2	2	2	2	5
22:48000001-48500000	3	2	2	2	3	2	2	2	2	5

## Sheet: CA63_CN_at_TPs
TPs	CA63_2	CA63_3	CA63_4	CA63_5	CA63_6	CA63_7	CA63_8	CA63_9	CA63_10	CA63_11	CA63_12	CA63_13	CA63_14	CA63_15	CA63_16	CA63_17	CA63_18	CA63_19	CA63_20	CA63_21	CA63_24	CA63_25	CA63_26	CA63_27	CA63_28	CA63_29	CA63_30	CA63_31	CA63_32	CA63_33	CA63_34	CA63_35	CA63_36	CA63_37	CA63_38	CA63_39
1:11000001-11500000	2	3	3	3	3	3	3	3	3	2	2	2	2	2	3	3	3	3	3	3	2	2	2	2	2	2	2	2	3	3	3	3	3	3	3	2
1:11500001-12000000	2	3	3	3	3	3	3	3	4	2	2	2	2	2	3	3	3	3	3	3	2	2	2	2	2	2	2	2	3	3	3	3	3	3	3	3
1:15000001-15500000	2	3	3	3	3	3	3	3	4	2	2	2	2	2	3	3	3	3	3	3	2	2	2	2	2	2	2	2	3	3	3	3	3	3	3	3
1:15500001-16000000	2	3	3	3	3	3	3	3	3	2	2	2	2	2	3	3	3	3	3	3	2	2	2	2	2	2	2	2	3	3	3	3	3	3	3	3
1:21500001-22000000	2	3	3	3	3	3	3	3	3	2	2	2	2	2	3	3	3	3	3	3	2	2	2	2	2	2	2	2	3	3	3	3	3	3	3	3
1:22000001-22500000	2	3	3	3	3	3	3	3	3	2	2	2	2	3	3	3	3	3	3	3	2	2	2	2	2	2	2	2	3	3	3	3	3	3	3	3
1:25500001-26000000	2	3	3	3	3	3	3	3	3	2	2	2	2	3	3	3	3	3	3	3	2	2	2	2	2	2	2	2	3	3	3	3	3	3	3	3
1:26000001-26500000	2	3	3	3	3	3	3	3	3	2	2	2	2	3	3	3	3	3	3	3	2	2	2	2	2	2	2	2	3	3	3	3	3	5	3	3
1:27000001-27500000	2	3	3	3	3	3	3	3	3	2	2	2	2	3	3	3	3	3	3	3	2	2	2	2	2	2	2	2	3	3	3	3	3	5	3	3
1:27500001-28000000	2	3	3	3	3	3	3	3	3	2	2	2	2	2	3	3	3	3	3	3	2	2	2	2	2	2	2	2	3	3	3	3	3	5	3	3
1:28500001-29000000	2	3	3	3	3	3	3	3	3	2	2	2	2	2	3	3	3	3	3	3	2	2	2	2	2	2	2	2	3	3	3	3	3	3	3	3
1:52500001-53000000	2	3	3	3	3	3	3	3	3	2	2	2	2	2	3	3	3	3	3	3	2	2	2	2	2	2	2	2	3	3	3	3	3	3	3	3
1:53000001-53500000	2	3	3	4	3	3	3	3	3	2	2	2	2	2	3	3	3	3	3	3	2	2	3	2	2	3	2	2	3	3	3	3	3	4	3	3
1:54500001-55000000	2	3	3	4	3	3	3	3	3	2	2	2	2	2	3	3	3	3	3	3	2	2	3	2	2	3	2	2	3	3	3	3	3	4	3	3
1:55000001-55500000	2	3	3	4	3	3	3	3	3	2	2	2	2	2	3	3	3	3	3	3	2	2	2	2	2	3	2	2	3	3	3	3	3	4	3	3
1:58500001-59000000	2	3	3	4	3	3	3	3	3	2	2	2	2	2	3	3	3	3	3	3	2	2	2	2	2	3	2	2	3	3	3	3	3	4	3	3
1:59000001-59500000	2	3	4	4	4	3	3	3	3	2	2	2	2	2	3	3	3	3	3	3	2	2	2	2	2	3	2	2	3	3	4	4	4	4	3	3
1:59500001-60000000	2	3	4	4	4	3	3	3	3	2	2	2	2	2	4	3	3	4	3	3	2	2	2	2	2	3	2	2	3	3	4	4	4	4	3	3
1:60500001-61000000	2	3	4	4	4	3	3	3	3	2	2	2	2	2	4	3	3	4	3	3	2	2	2	2	2	3	2	2	3	3	4	4	4	4	3	3
1:61000001-61500000	2	3	4	4	4	3	3	3	3	2	2	2	3	3	4	3	3	4	3	3	2	2	2	2	3	3	2	2	3	3	4	4	4	4	3	3
1:62500001-63000000	2	3	4	4	4	3	3	3	3	2	2	2	3	3	4	3	3	4	3	3	2	2	2	2	3	3	2	2	3	3	4	4	4	4	3	3
1:63000001-63500000	2	3	3	3	3	3	3	3	3	2	2	2	2	2	3	3	3	2	3	3	2	2	2	2	2	2	2	2	3	3	4	4	4	4	3	3
1:63500001-64000000	2	3	3	3	3	3	3	3	3	2	2	2	2	2	3	3	3	2	3	3	2	2	2	2	2	2	2	2	3	3	3	3	3	3	3	3
1:75500001-76000000	2	3	3	3	3	3	3	3	3	2	2	2	2	2	3	3	3	2	3	3	2	2	2	2	2	2	2	2	3	3	3	3	3	3	3	3
1:76500001-77000000	2	3	3	3	3	3	3	3	3	2	2	2	2	3	3	3	3	2	3	3	2	2	2	2	2	2	2	2	3	3	3	3	3	3	3	3
1:116000001-116500000	2	3	3	3	3	3	3	3	3	2	2	2	2	3	3	3	3	2	3	3	2	2	2	2	2	2	2	2	3	3	3	3	3	3	3	3
1:116500001-117000000	2	3	3	3	3	3	3	3	3	2	2	2	2	3	3	3	3	5	3	3	2	2	2	2	2	2	2	2	4	3	3	4	3	3	3	3
1:117000001-117500000	2	4	3	3	3	3	3	3	3	2	2	2	2	3	3	4	4	5	3	3	2	3	2	2	2	2	2	2	4	3	3	4	3	3	3	4
1:117500001-118000000	2	4	3	3	3	3	3	3	3	2	2	2	2	3	3	4	4	5	3	3	2	3	2	2	2	2	2	2	4	3	3	4	3	3	3	4
1:118000001-118500000	3	4	4	4	4	3	4	4	4	3	4	3	3	4	5	4	4	5	4	3	3	3	4	3	3	3	3	3	4	3	4	4	4	4	3	4
1:151000001-151500000	3	4	4	4	4	3	4	4	4	3	4	3	3	4	5	4	4	5	4	3	3	3	4	3	3	3	3	3	4	3	4	4	4	4	3	4
1:151500001-152000000	3	4	4	4	4	3	4	4	4	3	4	3	3	4	5	4	4	5	4	3	3	3	4	3	3	3	3	3	4	3	4	4	4	4	5	4
1:155000001-155500000	3	4	4	4	4	3	4	4	4	3	4	3	3	4	5	4	4	5	4	3	3	3	4	3	3	3	3	3	4	3	4	4	4	4	5	4
1:155500001-156000000	3	4	3	3	3	3	3	3	4	3	3	3	3	3	3	3	4	3	4	3	3	3	3	3	3	3	3	3	3	3	3	3	3	3	3	4
1:156500001-157000000	3	4	3	3	3	3	3	3	4	3	3	3	3	3	3	3	4	3	4	3	3	3	3	3	3	3	3	3	3	3	3	3	3	3	3	4
1:157500001-158000000	3	4	3	3	3	3	3	3	4	3	3	3	3	3	3	3	4	3	3	3	3	3	3	3	3	3	3	3	3	3	3	3	3	3	3	4
1:161000001-161500000	3	4	3	3	3	3	3	3	4	3	3	3	3	3	3	3	4	3	3	3	3	3	3	3	3	3	3	3	3	3	3	3	3	3	3	4
1:161500001-162000000	3	4	3	3	3	3	3	3	3	3	3	3	3	3	3	3	4	3	3	3	3	3	3	3	3	3	3	3	3	3	3	3	3	3	3	4
1:181000001-181500000	3	4	3	3	3	3	3	3	3	3	3	3	3	3	3	3	4	3	3	3	3	3	3	3	3	3	3	3	3	3	3	3	3	3	3	4
1:181500001-182000000	3	4	3	3	3	3	3	3	3	3	3	3	3	3	3	3	4	3	4	3	3	3	3	3	3	3	3	3	3	3	3	3	3	3	3	4
1:183500001-184000000	3	4	3	3	3	3	3	3	3	3	3	3	3	3	3	3	4	3	4	3	3	3	3	3	3	3	3	3	3	3	3	3	3	3	3	4
1:184000001-184500000	3	5	3	3	3	3	3	3	3	3	3	3	3	3	3	3	4	3	4	3	3	3	3	3	3	3	3	3	3	3	3	3	3	3	3	4
1:185500001-186000000	3	5	3	3	3	3	3	3	3	3	3	3	3	3	3	3	4	3	4	3	3	3	3	3	3	3	3	3	3	3	3	3	3	3	3	4
1:186000001-186500000	4	5	4	4	4	3	4	4	4	3	4	4	4	4	4	3	4	4	4	3	4	3	4	4	4	4	4	4	4	3	4	4	4	4	4	4
1:204000001-204500000	4	5	4	4	4	3	4	4	4	3	4	4	4	4	4	3	4	4	4	3	4	3	4	4	4	4	4	4	4	3	4	4	4	4	4	4
1:204500001-205000000	3	5	3	4	4	3	3	4	3	3	4	3	4	3	4	3	4	3	4	3	4	3	4	4	4	4	4	4	3	3	3	3	4	3	4	4
1:205500001-206000000	3	5	3	4	4	3	3	4	3	3	4	3	4	3	4	3	4	3	4	3	4	3	4	4	4	4	4	4	3	3	3	3	4	3	4	4
1:206000001-206500000	3	5	3	4	3	3	3	4	3	3	4	3	4	3	4	3	4	3	4	3	4	3	4	4	4	4	4	4	3	3	3	3	4	3	4	4
1:207500001-208000000	3	5	3	4	3	3	3	4	3	3	4	3	4	3	4	3	4	3	4	3	4	3	4	4	4	4	4	4	3	3	3	3	4	3	4	4
1:208000001-208500000	3	5	3	4	3	3	3	4	3	3	4	4	4	3	4	3	4	3	4	3	4	3	4	4	4	4	4	4	3	3	3	3	4	3	4	4
1:211000001-211500000	3	5	3	4	3	3	3	4	3	3	4	4	4	3	4	3	4	3	4	3	4	3	4	4	4	4	4	4	3	3	3	3	4	3	4	4
1:212000001-212500000	3	5	3	4	4	3	5	4	3	3	4	4	4	4	4	3	4	5	4	3	4	3	4	4	4	4	4	4	4	3	3	4	4	5	4	4
1:214500001-215000000	3	5	3	4	4	3	5	4	3	3	4	4	4	4	4	3	4	5	4	3	4	3	4	4	4	4	4	4	4	3	3	4	4	5	4	4
1:215000001-215500000	3	5	3	3	3	3	3	3	3	3	3	3	3	3	3	3	4	3	3	3	3	3	3	3	3	3	3	3	3	3	3	3	3	3	4	4
1:215500001-216000000	3	5	3	3	3	3	3	3	3	3	3	3	3	3	3	3	4	3	3	3	3	3	3	3	3	3	3	3	3	3	3	3	3	3	4	4
1:216000001-216500000	3	5	3	3	3	3	3	3	3	3	3	3	3	3	3	3	4	3	3	3	3	3	3	3	3	3	3	3	3	3	3	3	3	3	4	3
1:216500001-217000000	3	4	3	3	3	3	3	3	3	3	3	3	3	3	3	3	4	3	3	3	3	3	3	3	3	3	3	3	3	3	3	3	3	3	4	3
1:219500001-220000000	3	4	3	3	3	3	3	3	3	3	3	3	3	3	3	3	4	3	3	3	3	3	3	3	3	3	3	3	3	3	3	3	3	3	4	3
1:220500001-221000000	3	4	3	3	3	3	3	3	3	3	3	3	3	3	3	3	4	3	4	3	3	3	3	3	3	3	3	3	3	3	3	3	3	4	4	3
1:221500001-222000000	3	4	3	3	3	3	3	3	3	3	3	3	3	3	3	3	4	3	4	3	3	3	3	3	3	3	3	3	3	3	3	3	3	4	4	3
1:222000001-222500000	3	4	3	3	3	3	3	3	3	3	3	3	3	3	3	3	4	4	4	3	3	3	3	3	3	3	3	3	3	3	3	3	3	4	4	3
1:223500001-224000000	3	4	3	3	3	3	4	3	4	3	3	3	3	3	3	3	4	4	4	3	3	3	3	3	3	3	3	3	4	3	3	3	3	4	4	3
1:224500001-225000000	3	4	3	4	3	3	4	3	4	3	3	3	3	3	3	3	4	4	4	3	3	3	3	3	3	3	3	3	4	3	3	3	3	4	4	3
1:226500001-227000000	3	4	3	4	3	3	4	3	4	3	3	3	3	3	3	3	4	4	4	3	3	3	3	3	3	3	3	3	4	3	3	3	3	4	4	3
1:227000001-227500000	3	4	3	4	3	3	4	3	4	3	3	3	3	3	3	3	4	4	4	3	3	3	3	3	3	3	3	3	4	3	3	3	3	4	3	3
1:228000001-228500000	3	4	3	3	3	3	3	3	3	3	3	3	3	3	3	3	4	4	3	3	3	3	3	3	3	3	3	3	3	3	3	3	3	3	3	3
1:234500001-235000000	3	4	3	3	3	3	3	3	3	3	3	3	3	3	3	3	4	4	3	3	3	3	3	3	3	3	3	3	3	3	3	3	3	3	3	3
1:235000001-235500000	3	4	3	3	3	3	3	3	3	3	3	3	3	3	3	3	3	3	3	3	3	3	3	3	3	3	3	3	3	3	3	3	3	3	3	3
2:17500001-18000000	3	4	4	4	4	4	4	4	4	3	3	3	3	4	4	4	4	4	4	3	3	3	3	3	3	3	3	3	4	3	4	4	4	4	4	4
2:18000001-18500000	3	4	5	4	4	4	4	4	4	3	4	3	3	5	5	4	4	5	4	3	4	3	3	5	3	3	3	4	4	3	4	4	4	4	4	4
2:18500001-19000000	3	4	5	4	4	4	4	4	5	3	4	3	3	5	5	4	4	5	4	3	4	3	3	5	3	3	3	4	4	3	5	4	4	4	4	4
2:20000001-20500000	3	4	5	4	4	4	4	4	5	3	4	3	3	5	5	4	4	5	4	3	4	3	3	5	3	3	3	4	4	3	5	4	4	4	4	4
2:20500001-21000000	3	4	4	4	4	4	4	4	4	3	3	3	3	5	5	4	4	4	4	3	3	3	3	3	3	3	3	3	4	3	4	4	4	4	4	4
2:21000001-21500000	3	4	4	4	4	4	4	4	4	3	3	3	3	5	4	4	4	4	4	3	3	3	3	3	3	3	3	3	4	3	4	4	4	4	4	4
2:25000001-25500000	3	4	4	4	4	4	4	4	4	3	3	3	3	5	4	4	4	4	4	3	3	3	3	3	3	3	3	3	4	3	4	4	4	4	4	4
2:25500001-26000000	3	4	4	4	4	4	4	4	4	3	3	3	3	4	4	4	4	4	4	3	3	3	3	3	3	3	3	3	4	3	4	4	4	4	4	4
2:26000001-26500000	3	4	4	4	4	4	4	4	4	3	3	3	3	4	4	4	4	4	4	3	3	3	3	3	3	3	3	3	4	3	4	4	4	4	4	3
2:27500001-28000000	3	4	4	4	4	4	4	4	4	3	3	3	3	4	4	4	4	4	4	3	3	3	3	3	3	3	3	3	4	3	4	4	4	4	4	3
2:28000001-28500000	4	4	4	4	4	4	4	4	4	3	3	3	3	4	4	4	4	4	4	3	3	3	3	3	3	3	3	3	4	3	4	4	4	4	4	3
2:31500001-32000000	4	4	4	4	4	4	4	4	4	3	3	3	3	4	4	4	4	4	4	3	3	3	3	3	3	3	3	3	4	3	4	4	4	4	4	3
2:33500001-34000000	3	4	4	4	4	4	4	4	4	3	3	3	3	4	4	4	4	4	4	3	3	3	3	3	3	3	3	3	4	3	4	4	4	4	4	3
2:36500001-37000000	3	4	4	4	4	4	4	4	4	3	3	3	3	4	4	4	4	4	4	3	3	3	3	3	3	3	3	3	4	3	4	4	4	4	4	3
2:37500001-38000000	3	4	4	4	4	4	4	4	4	3	3	3	3	4	4	4	4	4	4	3	3	3	3	3	3	3	3	3	4	3	4	4	4	4	5	3
2:41000001-41500000	3	4	4	4	4	4	4	4	4	3	3	3	3	4	4	4	4	4	4	3	3	3	3	3	3	3	3	3	4	3	4	4	4	4	5	3
2:41500001-42000000	3	4	4	4	4	4	4	4	4	3	3	3	3	4	4	4	4	4	4	3	3	3	3	3	3	3	3	3	4	3	4	4	4	4	4	3
2:46500001-47000000	3	4	4	4	4	4	4	4	4	3	3	3	3	4	4	4	4	4	4	3	3	3	3	3	3	3	3	3	4	3	4	4	4	4	4	3
2:47000001-47500000	4	4	4	4	4	4	4	4	4	3	3	3	3	4	4	4	4	4	4	3	3	3	3	3	3	3	3	3	4	3	4	4	4	4	4	3
2:62000001-62500000	4	4	4	4	4	4	4	4	4	3	3	3	3	4	4	4	4	4	4	3	3	3	3	3	3	3	3	3	4	3	4	4	4	4	4	3
2:62500001-63000000	4	4	4	4	4	4	4	4	4	3	3	3	3	4	4	4	4	4	4	3	3	3	3	3	3	3	3	3	4	3	4	4	4	4	4	4
2:64000001-64500000	4	4	4	4	4	4	4	4	4	3	3	3	3	4	4	4	4	4	4	3	3	3	3	3	3	3	3	3	4	3	4	4	4	4	4	4
2:64500001-65000000	4	4	4	4	4	4	4	4	4	3	4	3	3	4	4	4	4	4	4	3	3	3	3	4	3	3	3	3	4	3	4	4	4	4	4	4
2:65500001-66000000	4	4	4	4	4	4	4	4	4	3	4	3	3	4	4	4	4	4	4	3	4	3	3	4	3	3	3	3	4	3	4	4	4	4	4	4
2:66000001-66500000	4	4	4	4	4	4	4	4	4	4	4	3	3	4	4	4	4	4	4	3	4	3	3	4	3	3	3	3	4	3	4	4	4	4	4	4
2:66500001-67000000	4	4	4	4	4	4	4	4	4	4	4	3	3	4	4	4	4	4	4	4	4	3	3	4	3	3	3	3	4	3	4	4	4	4	4	4
2:68000001-68500000	4	4	4	4	4	4	4	4	4	4	4	3	3	4	4	4	4	4	4	4	4	3	3	4	3	3	3	3	4	3	4	4	4	4	4	4
2:68500001-69000000	4	4	4	6	4	4	4	4	4	4	4	3	3	4	4	4	4	4	4	4	4	3	3	4	3	3	3	3	4	3	4	4	4	4	4	4
2:69500001-70000000	4	4	4	6	4	4	4	4	4	4	4	3	3	4	4	4	4	4	4	4	4	3	3	4	3	3	3	3	4	3	4	4	4	4	4	4
2:70000001-70500000	4	4	4	6	4	4	5	4	4	4	4	3	3	4	4	4	4	4	4	4	4	3	3	4	3	3	3	3	4	3	4	4	4	4	4	4
2:72500001-73000000	4	4	4	6	4	4	5	4	4	4	4	3	3	4	4	4	4	4	4	4	4	3	3	4	3	3	3	3	4	3	4	4	4	4	4	4
2:73000001-73500000	4	4	5	6	4	4	5	4	4	4	4	4	4	4	5	4	5	6	4	4	4	4	4	4	4	4	4	4	4	3	5	5	4	4	4	4
2:74000001-74500000	4	4	5	6	4	4	5	4	4	4	4	4	4	4	5	4	5	6	4	4	4	4	4	4	4	4	4	4	4	3	5	5	4	4	4	4
2:74500001-75000000	4	4	5	4	4	4	4	4	4	4	4	4	4	4	5	4	5	6	4	4	4	4	4	4	4	4	4	4	4	3	5	5	4	4	4	4
2:75500001-76000000	4	4	5	4	4	4	4	4	4	4	4	4	4	4	5	4	5	6	4	4	4	4	4	4	4	4	4	4	4	3	5	5	4	4	4	4
2:76000001-76500000	4	4	4	4	4	4	4	4	4	4	4	4	4	4	4	4	4	4	4	4	4	4	4	4	4	4	4	4	4	3	4	3	4	4	4	4
2:81000001-81500000	4	4	4	4	4	4	4	4	4	4	4	4	4	4	4	4	4	4	4	4	4	4	4	4	4	4	4	4	4	3	4	3	4	4	4	4
2:82000001-82500000	4	4	4	4	4	4	4	4	4	4	4	4	4	4	4	4	4	4	3	4	4	4	4	4	4	4	4	4	4	3	4	3	4	4	4	4
2:100000001-100500000	4	4	4	4	4	4	4	4	4	4	4	4	4	4	4	4	4	4	3	4	4	4	4	4	4	4	4	4	4	3	4	3	4	4	4	4
2:100500001-101000000	4	4	4	3	4	4	4	4	4	4	4	4	4	4	4	4	4	4	3	4	4	4	4	4	4	4	4	4	4	3	4	3	4	4	4	4
2:102500001-103000000	4	4	4	3	4	4	4	4	4	4	4	4	4	4	4	4	4	4	3	4	4	4	4	4	4	4	4	4	4	3	4	3	4	4	4	4
2:103000001-103500000	4	4	4	3	4	4	4	4	4	4	4	4	4	4	4	4	4	4	3	3	4	4	4	4	4	4	4	4	4	3	4	3	4	4	4	4
2:106000001-106500000	4	4	4	3	4	4	4	4	4	4	4	4	4	4	4	4	4	4	3	3	4	4	4	4	4	4	4	4	4	3	4	3	4	4	4	4
2:107000001-107500000	3	4	4	3	4	4	4	4	4	4	4	3	3	3	4	4	4	4	3	3	3	4	3	3	3	3	3	3	4	3	4	3	4	4	4	4
2:107500001-108000000	3	4	4	3	4	4	4	4	4	3	3	3	3	3	4	4	4	4	3	3	3	3	3	3	3	3	3	3	4	3	4	3	4	4	4	4
2:114500001-115000000	3	4	4	3	4	4	4	4	4	3	3	3	3	3	4	4	4	4	3	3	3	3	3	3	3	3	3	3	4	3	4	3	4	4	4	4
2:116000001-116500000	3	4	4	3	4	4	4	4	4	3	3	3	3	3	4	4	4	4	3	2	3	3	3	3	3	3	3	3	4	3	4	3	4	4	4	4
2:119500001-120000000	3	4	4	3	4	4	4	4	4	3	3	3	3	3	4	4	4	4	3	2	3	3	3	3	3	3	3	3	4	3	4	3	4	4	4	4
2:120000001-120500000	3	4	4	3	4	4	4	4	4	3	3	3	3	3	4	3	4	4	3	2	3	3	3	3	3	3	3	3	4	3	4	3	4	4	4	4
2:147500001-148000000	3	4	4	3	4	4	4	4	4	3	3	3	3	3	4	3	4	4	3	2	3	3	3	3	3	3	3	3	4	3	4	3	4	4	4	4
2:148500001-149000000	3	3	4	3	4	4	4	4	4	3	3	3	3	3	4	3	4	4	3	2	3	3	3	3	3	3	3	3	4	3	4	3	4	4	4	3
2:149000001-149500000	3	3	4	3	4	4	4	4	4	3	3	3	3	3	4	3	4	4	3	2	3	3	3	3	3	3	3	3	4	3	4	3	4	4	4	3
2:150000001-150500000	3	3	4	3	4	4	4	4	4	3	3	3	3	3	4	3	4	4	3	4	3	3	3	3	3	3	3	3	4	3	4	3	4	4	5	3
2:155000001-155500000	3	3	4	3	4	4	4	4	4	3	3	3	3	3	4	3	4	4	3	4	3	3	3	3	3	3	3	3	4	3	4	3	4	4	5	3
2:155500001-156000000	3	3	4	3	4	4	4	4	4	3	3	3	3	3	4	3	4	4	3	4	3	3	3	3	3	3	3	3	4	3	4	3	4	4	4	3
2:168500001-169000000	3	3	4	3	4	4	4	4	4	3	3	3	3	3	4	3	4	4	3	4	3	3	3	3	3	3	3	3	4	3	4	3	4	4	4	3
2:169500001-170000000	3	3	4	3	4	4	4	4	4	3	4	4	4	3	4	3	4	4	3	4	4	3	4	4	4	4	4	4	4	3	4	3	4	4	4	3
2:172500001-173000000	3	3	4	3	4	4	4	4	4	3	4	4	4	3	4	3	4	4	3	4	4	3	4	4	4	4	4	4	4	3	4	3	4	4	4	3
2:173000001-173500000	3	3	4	3	4	4	4	4	4	4	4	4	4	3	4	3	4	4	3	4	4	4	4	4	4	4	4	4	4	3	4	3	4	4	4	3
2:178500001-179000000	3	3	4	3	4	4	4	4	4	4	4	4	4	3	4	3	4	4	3	4	4	4	4	4	4	4	4	4	4	3	4	3	4	4	4	3
2:179000001-179500000	3	3	4	3	4	4	4	4	4	4	4	4	4	3	4	3	4	4	3	4	4	4	4	4	4	4	4	4	4	3	4	3	4	4	5	3
2:185000001-185500000	3	3	4	3	4	4	4	4	4	4	4	4	4	3	4	3	4	4	3	4	4	4	4	4	4	4	4	4	4	3	4	3	4	4	5	3
2:185500001-186000000	3	3	4	3	4	4	4	4	4	4	3	3	3	3	4	3	4	4	3	4	3	3	3	3	4	3	4	3	4	3	4	3	4	4	4	3
2:186000001-186500000	3	3	4	3	4	4	4	4	4	4	3	3	3	3	4	3	4	4	3	4	3	3	3	3	3	3	3	3	4	3	4	3	4	4	4	3
2:189500001-190000000	3	3	4	3	4	4	4	4	4	4	3	3	3	3	4	3	4	4	3	4	3	3	3	3	3	3	3	3	4	3	4	3	4	4	4	3
2:190500001-191000000	3	3	4	3	4	3	4	4	4	4	3	3	3	3	4	3	4	4	3	4	3	3	3	3	3	3	3	3	4	3	4	3	4	4	4	3
2:211000001-211500000	3	3	4	3	4	3	4	4	4	4	3	3	3	3	4	3	4	4	3	4	3	3	3	3	3	3	3	3	4	3	4	3	4	4	4	3
2:211500001-212000000	3	3	4	3	4	3	4	4	4	4	3	3	3	3	4	3	4	3	3	4	3	3	3	3	3	3	3	3	4	3	4	3	4	4	4	3
2:212500001-213000000	3	3	4	3	4	3	4	4	4	4	3	3	3	3	4	3	4	3	3	4	3	3	3	3	3	3	3	3	4	3	4	3	4	4	4	3
2:213000001-213500000	3	3	4	3	4	3	4	4	4	4	4	4	3	3	4	3	4	3	3	4	4	3	4	3	4	4	3	4	4	3	4	3	4	4	4	3
2:215000001-215500000	3	3	4	3	4	3	4	4	4	4	4	4	3	3	4	3	4	3	3	4	4	3	4	3	4	4	3	4	4	3	4	3	4	4	4	3
2:215500001-216000000	3	3	4	3	4	3	4	4	4	4	3	3	3	3	4	3	4	3	3	4	3	3	3	3	3	3	3	3	4	3	4	3	4	4	4	3
2:223500001-224000000	3	3	4	3	4	3	4	4	4	4	3	3	3	3	4	3	4	3	3	4	3	3	3	3	3	3	3	3	4	3	4	3	4	4	4	3
2:224000001-224500000	3	3	4	3	4	3	4	4	4	4	3	3	3	3	4	3	4	3	3	4	3	3	3	2	3	3	3	3	4	3	4	3	4	4	4	3
2:225000001-225500000	3	3	4	3	4	3	4	4	4	4	3	3	3	3	4	3	4	3	3	4	3	3	3	2	3	3	3	3	4	3	4	3	4	4	4	3
2:226000001-226500000	3	3	4	4	4	3	4	4	4	4	3	3	3	3	4	3	4	3	3	4	3	3	3	2	3	3	3	3	4	3	4	3	4	4	4	3
2:228000001-228500000	3	3	4	4	4	3	4	4	4	4	3	3	3	3	4	3	4	3	3	4	3	3	3	2	3	3	3	3	4	3	4	3	4	4	4	3
2:228500001-229000000	3	3	4	4	4	3	4	4	4	4	3	3	3	3	4	3	4	3	3	4	3	3	3	2	3	3	3	3	4	3	4	3	4	4	4	4
2:230500001-231000000	3	3	4	4	4	3	4	4	4	4	3	3	3	3	4	3	4	3	3	4	3	3	3	2	3	3	3	3	4	3	4	3	4	4	4	4
2:231000001-231500000	3	4	4	4	4	4	4	4	4	4	3	3	3	3	4	3	4	3	3	4	3	3	3	2	3	3	3	3	4	3	4	3	4	4	4	4
2:231500001-232000000	3	4	4	4	4	4	4	4	4	4	3	3	3	4	4	3	4	4	3	4	3	3	3	2	3	3	3	3	4	3	4	3	4	4	4	4
2:232500001-233000000	3	4	4	4	4	4	4	4	5	4	3	3	3	4	4	3	4	4	3	4	3	3	3	2	3	3	3	3	4	3	4	3	4	4	4	4
2:237000001-237500000	3	4	4	4	4	4	4	4	5	4	3	3	3	4	4	3	4	4	3	4	3	3	3	2	3	3	3	3	4	3	4	3	4	4	4	4
2:238000001-238500000	2	4	4	4	4	4	3	4	5	4	3	3	2	4	4	3	4	4	3	3	2	3	3	2	2	3	3	3	4	3	4	3	4	4	4	4
2:239500001-240000000	2	4	4	4	4	4	3	4	5	4	2	2	2	4	4	3	4	3	3	3	2	3	2	2	2	2	2	2	4	3	4	3	4	4	4	4
3:4000001-4500000	3	4	4	4	4	4	4	4	1	2	2	2	2	2	4	4	4	4	3	4	2	2	2	2	2	2	2	2	4	3	4	3	4	4	5	3
3:5500001-6000000	3	4	3	4	3	4	4	4	1	1	2	1	2	1	4	4	4	4	3	3	2	2	2	2	2	2	2	2	4	3	3	3	4	4	5	3
3:7500001-8000000	3	4	3	4	3	4	4	4	1	1	2	1	2	1	4	4	4	4	3	3	2	2	2	2	2	2	2	2	4	3	3	3	4	4	5	3
3:8000001-8500000	3	4	3	4	3	4	3	4	1	1	2	1	2	1	4	4	4	4	3	3	2	2	2	2	2	2	2	2	4	3	3	3	4	4	5	3
3:8500001-9000000	3	4	3	4	3	4	3	4	1	1	2	1	2	1	4	4	4	4	3	3	2	2	2	2	2	2	2	2	3	3	3	3	4	3	5	3
3:9500001-10000000	3	4	4	4	4	4	3	4	2	2	2	2	2	2	4	4	4	4	3	3	2	2	2	2	2	2	2	2	3	3	4	3	4	3	5	3
3:20000001-20500000	3	4	4	4	4	4	3	4	2	2	2	2	2	2	4	4	4	4	3	3	2	2	2	2	2	2	2	2	3	3	4	3	4	3	5	3
3:20500001-21000000	3	4	4	4	4	4	3	4	2	2	2	2	2	2	4	4	4	4	3	3	2	2	2	2	2	2	2	2	3	3	4	3	4	3	5	4
3:31500001-32000000	3	4	4	4	4	4	3	4	2	2	2	2	2	2	4	4	4	4	3	3	2	2	2	2	2	2	2	2	3	3	4	3	4	3	5	4
3:32000001-32500000	3	4	4	4	4	4	3	4	2	2	2	2	2	2	4	4	5	5	3	3	2	2	2	2	2	2	2	2	3	3	4	3	4	3	5	4
3:32500001-33000000	3	4	4	4	4	4	3	4	2	2	3	3	3	2	4	4	5	5	3	3	3	3	3	3	3	3	3	3	3	3	4	3	4	3	5	4
3:33000001-33500000	3	4	4	4	4	4	3	4	3	2	3	3	3	2	4	4	5	5	3	3	3	3	3	3	3	3	3	3	3	5	4	3	4	3	5	4
3:33500001-34000000	3	4	4	4	4	4	3	4	3	2	3	3	3	2	4	4	5	5	3	3	3	3	3	3	3	3	3	3	3	5	4	3	4	3	5	4
3:34000001-34500000	3	4	4	4	4	4	3	4	3	3	3	3	3	2	4	4	5	5	3	3	3	3	3	3	3	3	3	3	3	5	4	3	4	3	5	4
3:37000001-37500000	3	4	4	4	4	4	3	4	3	3	3	3	3	2	4	4	5	5	3	3	3	3	3	3	3	3	3	3	3	5	4	3	4	3	5	4
3:37500001-38000000	4	5	5	4	4	4	4	4	3	4	4	4	4	3	5	4	5	5	3	3	4	4	3	4	4	4	4	4	4	5	4	4	5	4	5	5
3:38000001-38500000	4	5	5	4	4	5	4	5	3	4	4	4	4	3	5	5	5	5	4	4	4	4	4	4	4	4	4	4	4	5	4	4	5	4	5	5
3:46000001-46500000	4	5	5	4	4	5	4	5	3	4	4	4	4	3	5	5	5	5	4	4	4	4	4	4	4	4	4	4	4	5	4	4	5	4	5	5
3:46500001-47000000	4	5	5	4	4	5	4	5	3	4	4	4	4	2	5	5	5	5	4	4	4	4	4	4	4	4	4	4	4	5	4	4	5	4	5	5
3:47000001-47500000	4	4	5	4	4	4	4	5	3	4	3	4	4	2	4	4	4	5	4	4	4	3	4	4	4	4	4	4	3	5	4	4	5	4	5	4
3:47500001-48000000	3	4	4	4	4	4	3	4	3	3	3	3	3	2	4	4	4	4	3	4	3	3	3	3	3	3	4	3	3	4	4	3	4	3	4	4
3:48000001-48500000	3	4	4	4	4	4	3	4	3	3	3	3	3	2	4	4	4	4	3	4	3	3	3	3	3	3	3	3	3	4	4	3	4	3	4	4
3:59500001-60000000	3	4	4	4	4	4	3	4	3	3	3	3	3	2	4	4	4	4	3	4	3	3	3	3	3	3	3	3	3	4	4	3	4	3	4	4
3:60000001-60500000	3	4	4	4	4	4	3	4	3	3	3	3	3	4	4	4	4	4	3	4	3	3	3	3	3	3	3	3	3	4	4	3	4	3	4	4
3:64000001-64500000	3	4	4	4	4	4	3	4	3	3	3	3	3	4	4	4	4	4	3	4	3	3	3	3	3	3	3	3	3	4	4	3	4	3	4	4
3:64500001-65000000	3	4	4	4	4	4	3	4	3	3	3	3	3	4	4	4	4	4	3	4	3	3	3	3	3	3	3	3	3	4	4	3	4	5	4	4
3:65500001-66000000	3	4	4	4	4	4	3	4	3	3	3	3	3	4	4	4	4	4	3	4	3	3	3	3	3	3	3	3	3	4	4	3	4	5	4	4
3:66000001-66500000	3	4	4	4	4	4	3	5	3	3	3	3	3	4	4	4	4	4	3	4	3	3	3	3	3	3	3	3	3	4	5	3	5	5	5	4
3:66500001-67000000	3	4	4	4	4	4	3	5	3	3	3	3	3	3	4	4	4	4	3	4	3	3	3	3	3	3	3	3	3	4	5	3	5	5	5	4
3:68000001-68500000	3	4	4	4	4	4	3	5	3	3	3	3	3	3	4	4	4	4	3	4	3	3	3	3	3	3	3	3	3	4	5	3	5	5	5	4
3:68500001-69000000	3	4	4	4	4	4	3	5	3	3	3	3	3	3	4	4	4	4	3	4	3	3	3	3	3	3	3	3	3	4	4	3	4	3	5	4
3:69000001-69500000	3	4	4	4	4	4	3	4	3	3	3	3	3	3	4	4	4	4	3	4	3	3	3	3	3	3	3	3	3	4	4	3	4	3	5	4
3:69500001-70000000	3	4	4	4	4	4	3	4	3	3	3	3	3	3	4	4	4	4	3	4	3	3	3	3	3	3	3	3	3	4	4	3	4	3	4	4
3:87000001-87500000	3	4	4	4	4	4	3	4	3	3	3	3	3	3	4	4	4	4	3	4	3	3	3	3	3	3	3	3	3	4	4	3	4	3	4	4
3:87500001-88000000	3	4	4	4	4	4	3	4	3	3	3	3	3	3	4	4	4	4	4	4	3	3	3	3	3	3	3	3	3	4	4	3	4	3	4	4
3:88000001-88500000	3	4	4	4	4	4	3	4	3	3	3	3	3	3	4	4	4	4	4	4	3	3	3	3	3	3	3	3	3	3	4	3	4	3	4	4
3:89500001-90000000	3	4	4	4	4	4	3	4	3	3	3	3	3	3	4	4	4	4	4	4	3	3	3	3	3	3	3	3	3	3	4	3	4	3	4	4
3:94000001-94500000	2	2	2	4	2	2	3	2	1	3	2	2	2	2	2	2	2	2	2	1	2	3	3	3	3	2	2	2	3	3	2	2	2	2	2	1
3:95500001-96000000	2	2	2	4	2	2	3	2	1	3	2	2	2	2	2	2	2	2	2	1	2	3	3	3	3	2	2	2	3	3	2	2	2	2	2	1
3:97000001-97500000	4	4	4	4	4	4	4	4	3	4	4	4	4	2	4	4	4	4	4	3	4	4	4	4	4	4	4	4	4	3	4	4	4	4	4	3
3:99000001-99500000	4	4	4	4	4	4	4	4	3	4	4	4	4	2	4	4	4	4	4	3	4	4	4	4	4	4	4	4	4	3	4	4	4	4	4	3
3:100000001-100500000	4	4	4	4	4	4	4	4	3	4	4	4	4	3	4	4	4	4	4	3	4	4	4	4	4	4	4	4	4	3	4	4	4	4	4	3
3:108500001-109000000	4	4	4	4	4	4	4	4	3	4	4	4	4	3	4	4	4	4	4	3	4	4	4	4	4	4	4	4	4	3	4	4	4	4	4	3
3:109000001-109500000	4	4	4	4	4	4	4	4	3	4	4	4	4	3	4	4	4	4	4	3	4	4	4	4	4	4	4	4	4	4	4	4	4	4	4	3
3:109500001-110000000	4	4	4	4	4	4	4	4	5	4	4	4	4	3	4	4	4	4	4	3	4	4	4	4	4	4	4	4	4	4	4	4	4	4	4	3
3:110000001-110500000	4	4	4	4	4	4	4	4	5	4	4	4	4	3	4	4	4	4	4	3	4	4	4	4	4	4	4	4	4	4	4	4	4	4	4	4
3:110500001-111000000	4	4	4	4	4	4	4	4	5	4	4	4	4	3	4	4	4	4	4	3	4	4	4	4	4	4	4	4	4	4	4	4	4	4	4	4
3:111000001-111500000	4	4	4	4	4	4	3	4	5	4	4	4	4	3	4	4	4	4	4	3	4	4	4	4	4	4	4	4	4	4	4	4	4	4	4	4
3:113500001-114000000	4	4	4	4	4	4	3	4	5	4	4	4	4	3	4	4	4	4	4	3	4	4	4	4	4	4	4	4	4	4	4	4	4	4	4	4
3:114500001-115000000	4	4	4	4	4	4	3	4	5	4	4	4	4	3	4	4	4	4	4	3	4	4	4	4	4	4	4	4	4	4	4	4	4	4	3	4
3:115000001-115500000	4	4	4	4	4	4	3	4	5	4	4	4	4	3	4	4	4	4	4	3	4	4	4	4	4	4	4	4	4	4	4	4	4	4	3	4
3:115500001-116000000	3	4	4	4	4	4	3	4	5	3	3	3	3	3	4	4	4	4	4	3	3	3	3	3	3	3	3	3	4	4	4	4	4	4	3	4
3:130000001-130500000	3	4	4	4	4	4	3	4	5	3	3	3	3	3	4	4	4	4	4	3	3	3	3	3	3	3	3	3	4	4	4	4	4	4	3	4
3:130500001-131000000	4	4	4	4	4	4	4	4	5	4	4	4	4	4	4	4	4	4	4	3	4	4	4	4	4	4	4	4	4	4	4	4	4	4	3	4
3:135500001-136000000	4	4	4	4	4	4	4	4	5	4	4	4	4	4	4	4	4	4	4	3	4	4	4	4	4	4	4	4	4	4	4	4	4	4	3	4
3:136000001-136500000	4	4	4	4	4	4	4	4	3	4	4	4	4	4	4	4	4	4	4	3	4	4	4	4	4	4	4	4	4	4	4	4	4	4	3	4
3:144500001-145000000	4	4	4	4	4	4	4	4	3	4	4	4	4	4	4	4	4	4	4	3	4	4	4	4	4	4	4	4	4	4	4	4	4	4	3	4
3:145000001-145500000	4	4	4	4	4	4	4	4	3	4	4	4	4	4	4	4	4	4	4	3	4	4	4	4	4	4	4	4	4	3	4	4	4	4	3	4
3:145500001-146000000	4	4	3	4	3	4	4	4	3	4	4	4	4	4	3	3	3	4	4	3	4	4	4	4	4	4	4	4	4	3	3	3	4	4	3	2
3:146000001-146500000	4	4	3	4	3	4	4	4	3	4	4	4	4	4	3	3	3	4	4	3	4	4	4	4	4	4	4	4	4	3	3	3	3	4	3	2
3:146500001-147000000	4	3	3	4	3	4	4	4	3	4	4	4	4	4	3	3	3	4	4	3	4	4	4	4	4	4	4	4	4	3	3	3	3	4	3	2
3:147000001-147500000	4	3	3	4	3	4	4	4	3	4	4	4	4	4	3	3	3	4	4	3	4	4	4	4	4	4	4	4	4	3	3	3	3	4	3	2
3:147500001-148000000	4	3	3	4	3	4	4	4	3	3	4	4	4	4	3	3	3	4	4	3	4	4	4	4	4	4	4	4	4	3	3	3	3	4	3	2
3:153500001-154000000	4	3	3	4	3	4	4	4	3	3	4	4	4	4	3	3	3	4	4	3	4	4	4	4	4	4	4	4	4	3	3	3	3	4	3	2
3:154000001-154500000	3	3	3	4	3	4	3	4	3	3	3	3	3	3	3	3	3	4	4	3	3	3	3	3	3	3	3	3	3	3	3	3	3	3	3	2
3:176000001-176500000	3	3	3	4	3	4	3	4	3	3	3	3	3	3	3	3	3	4	4	3	3	3	3	3	3	3	3	3	3	3	3	3	3	3	3	2
3:176500001-177000000	1	3	3	4	3	4	1	2	3	3	1	1	1	1	3	3	3	4	4	3	1	3	1	1	1	1	3	1	1	3	3	3	3	1	3	2
3:177000001-177500000	1	3	3	4	3	4	1	2	3	3	1	1	1	1	3	3	3	4	4	3	1	3	1	1	1	1	1	1	1	3	3	3	3	1	3	2
3:178500001-179000000	1	3	3	4	3	4	1	2	3	3	1	1	1	1	3	3	3	4	4	3	1	3	1	1	1	1	1	1	1	3	3	3	3	1	3	2
3:179500001-180000000	3	3	3	4	3	4	3	4	3	3	3	3	3	3	3	3	3	4	4	3	3	3	3	3	3	3	3	3	3	3	3	3	3	3	3	2
4:10000001-10500000	3	3	3	3	3	3	3	3	2	4	4	4	4	3	3	3	3	3	3	3	4	4	4	4	4	4	4	4	3	2	3	3	3	3	3	2
4:11000001-11500000	3	3	3	3	3	3	3	2	2	4	4	3	4	2	3	3	3	3	3	3	4	4	4	4	3	4	3	3	3	2	3	3	3	3	2	2
4:14500001-15000000	3	3	3	3	3	3	3	2	2	4	4	3	4	2	3	3	3	3	3	3	4	4	4	4	3	4	3	3	3	2	3	3	3	3	2	2
4:15000001-15500000	3	3	3	3	3	3	3	4	3	4	4	4	4	4	3	3	3	3	3	3	4	4	4	4	4	4	4	4	3	2	3	3	3	3	3	2
4:15500001-16000000	3	4	3	3	3	3	3	4	3	4	4	4	4	4	3	3	3	3	3	3	4	4	4	4	4	4	4	4	3	2	3	3	3	3	3	2
4:17500001-18000000	3	4	3	3	3	3	3	4	3	4	4	4	4	4	3	3	3	3	3	3	4	4	4	4	4	4	4	4	3	2	3	3	3	3	3	2
4:18000001-18500000	3	4	3	3	3	3	3	4	3	4	4	4	4	4	3	3	3	3	3	3	4	4	4	4	4	4	4	4	3	2	3	3	3	3	3	4
4:19000001-19500000	3	4	3	3	3	3	3	4	3	4	4	4	4	4	3	3	3	3	3	3	4	4	4	4	4	4	4	4	3	2	3	3	3	3	3	4
4:19500001-20000000	3	4	3	3	3	4	5	4	3	5	4	4	4	4	3	3	3	3	3	3	5	4	4	5	4	5	4	4	3	2	3	3	3	3	3	4
4:20000001-20500000	3	4	4	3	4	4	5	4	3	5	4	4	4	4	4	3	3	3	4	5	5	4	5	5	4	5	4	4	3	2	4	3	3	3	3	4
4:22500001-23000000	3	4	4	3	4	4	5	4	3	5	4	4	4	4	4	3	3	3	4	5	5	4	5	5	4	5	4	4	3	2	4	3	3	3	3	4
4:23000001-23500000	3	4	3	3	3	2	5	3	3	5	4	4	4	3	3	3	3	3	3	3	5	4	5	5	4	5	4	4	3	2	3	3	3	3	3	4
4:23500001-24000000	3	3	3	3	3	2	5	3	3	5	4	4	4	3	3	3	3	3	3	3	5	4	4	4	4	4	4	4	3	2	3	3	3	3	3	3
4:24000001-24500000	3	3	3	3	3	2	5	3	3	4	4	4	4	3	3	3	3	3	3	3	4	4	4	4	4	4	4	4	3	2	3	3	3	3	3	3
4:24500001-25000000	3	3	3	3	3	2	3	3	3	4	4	4	4	3	3	3	3	3	3	3	4	4	4	4	4	4	4	4	3	2	3	3	3	3	3	3
4:37500001-38000000	3	3	3	3	3	2	3	3	3	4	4	4	4	3	3	3	3	3	3	3	4	4	4	4	4	4	4	4	3	2	3	3	3	3	3	3
4:38000001-38500000	3	3	3	3	3	2	3	3	4	4	4	4	4	3	3	3	3	3	3	3	4	4	4	4	4	4	4	4	3	2	3	3	3	3	3	3
4:39500001-40000000	3	3	3	3	3	2	3	3	4	4	4	4	4	3	3	3	3	3	3	3	4	4	4	4	4	4	4	4	3	2	3	3	3	3	3	3
4:40000001-40500000	3	3	4	5	3	2	6	3	4	4	4	4	4	5	5	3	3	5	4	3	4	4	4	4	5	4	4	4	3	2	5	5	3	3	4	3
4:41000001-41500000	5	4	4	5	5	4	6	5	4	4	4	5	5	5	5	5	5	5	4	5	5	4	5	5	5	5	5	5	5	4	5	5	5	5	4	4
4:41500001-42000000	5	4	4	5	5	4	6	5	4	4	5	5	5	5	5	5	5	5	4	5	5	4	5	5	5	5	5	5	5	4	5	5	5	5	4	4
4:42000001-42500000	5	4	4	5	5	4	6	5	4	4	5	5	5	5	5	5	5	5	4	5	5	5	5	5	5	5	5	5	5	4	5	5	5	5	4	4
4:43000001-43500000	5	4	4	5	5	4	6	5	4	5	5	5	5	5	5	5	5	5	4	5	5	5	5	5	5	5	5	5	5	4	5	5	5	5	4	4
4:48000001-48500000	5	4	4	5	5	4	6	5	4	5	5	5	5	5	5	5	5	5	4	5	5	5	5	5	5	5	5	5	5	4	5	5	5	5	4	4
4:48500001-49000000	5	3	4	5	5	3	3	5	4	5	5	5	5	5	5	5	5	5	4	3	5	5	5	5	5	5	5	5	3	2	5	5	3	4	3	3
4:53000001-53500000	3	3	3	4	3	3	3	3	3	3	3	3	3	3	3	5	5	5	4	3	3	3	3	3	3	3	3	3	3	2	3	3	3	4	3	3
4:53500001-54000000	3	3	3	4	3	3	3	3	3	3	3	3	3	3	3	5	5	5	3	3	3	3	3	3	3	3	3	3	3	2	3	3	3	4	3	3
4:54000001-54500000	3	3	3	4	3	3	3	3	3	3	3	3	3	3	3	5	5	5	3	3	3	3	3	3	3	3	3	3	3	2	3	3	3	4	3	3
4:55000001-55500000	3	3	3	4	3	3	3	3	3	3	3	3	3	3	3	3	3	3	3	3	3	3	3	3	3	3	3	3	3	2	3	3	3	4	3	3
4:56500001-57000000	3	3	3	4	3	3	3	3	3	3	3	3	3	3	3	3	3	3	3	3	3	3	3	3	3	3	3	3	3	2	3	3	3	4	3	3
4:57000001-57500000	3	3	3	3	3	3	3	3	3	3	3	3	3	3	3	3	3	3	3	3	3	3	3	3	3	3	3	3	3	2	3	3	3	4	3	3
4:70500001-71000000	3	3	3	3	3	3	3	3	3	3	3	3	3	3	3	3	3	3	3	3	3	3	3	3	3	3	3	3	3	2	3	3	3	4	3	3
4:71500001-72000000	3	3	3	3	3	3	3	3	3	3	3	3	3	3	3	3	3	3	3	3	3	3	3	3	3	3	3	3	4	2	3	3	3	4	3	3
4:73000001-73500000	3	3	3	3	3	3	3	3	3	3	3	3	3	3	3	3	3	3	3	3	3	3	3	3	3	3	3	3	4	2	3	3	3	4	3	3
4:73500001-74000000	3	3	3	4	3	3	3	3	4	3	3	3	3	3	3	3	3	3	3	3	3	3	3	3	3	3	3	3	4	2	3	3	3	4	3	3
4:74500001-75000000	3	3	3	4	3	3	3	3	4	3	3	3	3	3	3	3	3	3	3	3	3	3	3	3	3	3	3	3	4	2	3	3	3	4	3	3
4:75000001-75500000	3	3	3	4	3	3	3	3	4	3	3	3	3	3	3	3	3	3	3	3	3	3	3	3	3	3	3	3	3	2	3	3	3	4	3	3
4:81000001-81500000	3	3	3	4	3	3	3	3	4	3	3	3	3	3	3	3	3	3	3	3	3	3	3	3	3	3	3	3	3	2	3	3	3	4	3	3
4:81500001-82000000	3	3	3	4	3	3	3	3	4	3	3	3	3	3	3	3	3	3	3	3	3	3	3	3	3	3	3	3	3	2	3	3	3	3	3	3
4:82000001-82500000	3	3	3	2	3	3	3	3	4	3	3	3	3	3	3	3	3	3	3	3	3	3	3	3	3	3	3	3	3	2	3	3	3	3	3	3
4:83500001-84000000	3	3	3	2	3	3	3	3	4	3	3	3	3	3	3	3	3	3	3	3	3	3	3	3	3	3	3	3	3	2	3	3	3	3	3	3
4:84000001-84500000	3	3	3	2	3	3	3	3	4	3	3	3	3	3	3	3	4	3	3	3	3	3	3	3	3	3	3	3	3	2	3	3	3	3	3	3
4:87000001-87500000	3	3	3	2	3	3	3	3	4	3	3	3	3	3	3	3	4	3	3	3	3	3	3	3	3	3	3	3	3	2	3	3	3	3	3	3
4:87500001-88000000	3	3	3	2	3	3	3	3	4	3	3	3	3	3	3	3	3	3	3	3	3	3	3	3	3	3	3	3	3	2	3	3	3	3	3	3
4:94000001-94500000	3	3	3	2	3	3	3	3	4	3	3	3	3	3	3	3	3	3	3	3	3	3	3	3	3	3	3	3	3	2	3	3	3	3	3	3
4:94500001-95000000	3	3	3	2	3	3	3	2	4	3	3	3	3	3	3	3	3	3	3	3	3	3	3	3	3	3	3	3	3	2	3	3	3	3	2	3
4:112500001-113000000	3	3	3	2	3	3	3	2	4	3	3	3	3	3	3	3	3	3	3	3	3	3	3	3	3	3	3	3	3	2	3	3	3	3	2	3
4:113000001-113500000	3	3	3	3	3	3	3	2	4	3	3	3	3	3	3	3	3	3	3	3	3	3	3	3	3	3	3	3	3	2	3	3	3	3	2	3
4:122500001-123000000	3	3	3	3	3	3	3	2	4	3	3	3	3	3	3	3	3	3	3	3	3	3	3	3	3	3	3	3	3	2	3	3	3	3	2	3
4:123000001-123500000	4	4	3	3	3	3	3	3	5	3	4	4	4	5	3	3	4	3	3	3	4	3	4	4	4	4	4	4	3	2	3	3	3	4	3	4
4:127500001-128000000	4	4	3	3	3	3	3	3	5	3	4	4	4	5	3	3	4	3	3	3	4	3	4	4	4	4	4	4	3	2	3	3	3	4	3	4
4:128000001-128500000	5	4	5	5	5	4	5	4	5	3	5	5	4	5	5	5	5	5	4	4	5	3	5	5	4	5	5	5	5	4	5	5	5	5	3	5
4:130500001-131000000	5	4	5	5	5	4	5	4	5	3	5	5	4	5	5	5	5	5	4	4	5	3	5	5	4	5	5	5	5	4	5	5	5	5	3	5
4:131000001-131500000	3	4	3	3	3	3	3	2	4	3	3	3	4	4	3	3	3	3	3	3	3	3	3	3	4	3	3	3	3	2	3	3	3	3	2	3
4:133000001-133500000	3	4	3	3	3	3	3	2	4	3	3	3	4	4	3	3	3	3	3	3	3	3	3	3	4	3	3	3	3	2	3	3	3	3	2	3
4:133500001-134000000	3	4	3	3	3	3	3	2	4	3	3	3	4	4	3	3	3	3	3	3	3	3	3	3	4	3	3	3	3	2	3	3	3	3	2	2
4:135000001-135500000	3	4	3	3	3	3	3	2	4	3	3	3	4	4	3	3	3	3	3	3	3	3	3	3	4	3	3	3	3	2	3	3	3	3	2	2
4:135500001-136000000	3	3	3	3	3	3	3	2	4	3	3	3	4	4	3	3	3	3	3	3	3	3	3	3	4	3	3	3	3	2	3	3	3	3	2	2
4:136500001-137000000	3	3	3	3	3	3	3	2	4	3	3	3	3	4	3	3	3	3	3	3	3	3	3	3	3	3	3	3	3	2	3	3	3	3	2	2
4:139500001-140000000	3	3	3	3	3	3	3	2	4	3	3	3	3	4	3	3	3	3	3	3	3	3	3	3	3	3	3	3	3	2	3	3	3	3	2	2
4:140000001-140500000	3	3	3	3	3	3	3	4	4	3	3	3	3	4	3	3	3	3	3	3	3	3	3	3	3	3	3	3	3	2	3	3	3	3	3	2
4:143000001-143500000	3	3	3	3	3	3	3	4	4	3	3	3	3	4	3	3	3	3	3	3	3	3	3	3	3	3	3	3	3	2	3	3	3	3	3	2
4:143500001-144000000	3	3	3	3	3	3	3	4	4	3	3	3	3	4	3	3	3	3	3	3	3	3	3	3	3	3	3	3	3	2	3	3	3	3	3	3
4:148000001-148500000	3	3	3	3	3	3	3	4	4	3	3	3	3	4	3	3	3	3	3	3	3	3	3	3	3	3	3	3	3	2	3	3	3	3	3	3
4:148500001-149000000	3	3	3	3	3	3	3	4	4	3	3	3	3	4	3	3	3	3	3	3	3	3	3	3	3	3	3	3	3	2	3	4	3	3	3	3
4:149000001-149500000	4	3	4	5	4	4	5	4	4	3	4	4	5	6	4	3	3	5	3	3	5	3	5	4	4	4	4	5	4	3	4	4	4	5	3	3
4:151500001-152000000	4	3	4	5	4	4	5	4	4	3	4	4	5	6	4	3	3	5	3	3	5	3	5	4	4	4	4	5	4	3	4	4	4	5	3	3
4:152000001-152500000	4	3	4	5	4	4	5	4	6	3	4	4	5	6	4	3	3	5	5	3	5	3	5	4	4	4	4	5	4	3	4	4	4	5	3	3
4:152500001-153000000	4	3	4	5	4	4	5	4	6	3	4	4	5	6	4	5	5	5	5	3	5	3	5	4	4	4	4	5	4	3	4	4	4	5	3	3
4:155500001-156000000	4	3	4	5	4	4	5	4	6	3	4	4	5	6	4	5	5	5	5	3	5	3	5	4	4	4	4	5	4	3	4	4	4	5	3	3
4:156500001-157000000	4	3	4	5	4	3	5	4	6	3	4	4	5	6	4	3	5	5	3	2	5	3	5	4	4	4	4	5	4	2	4	4	4	5	3	2
4:157000001-157500000	3	3	3	3	3	3	3	2	4	3	3	3	3	4	3	3	3	3	3	2	3	3	3	3	3	3	3	3	3	2	3	3	4	3	3	2
4:157500001-158000000	3	3	3	3	3	3	3	2	4	3	3	3	3	4	3	3	3	3	3	2	3	3	3	3	3	3	3	3	3	2	3	3	3	3	2	2
4:171000001-171500000	3	3	3	3	3	3	3	2	4	3	3	3	3	4	3	3	3	3	3	2	3	3	3	3	3	3	3	3	3	2	3	3	3	3	2	2
4:171500001-172000000	3	3	3	3	3	3	3	2	4	3	3	3	3	4	3	3	3	3	3	2	3	3	3	3	3	3	3	3	3	2	3	3	4	3	2	2
4:173500001-174000000	3	3	3	3	3	3	3	2	4	3	3	3	3	4	3	3	3	3	3	2	3	3	3	3	3	3	3	3	3	2	3	3	4	3	2	2
4:174000001-174500000	3	3	3	3	3	3	3	2	4	3	3	3	3	4	3	3	3	3	3	2	3	3	3	3	3	3	3	3	3	2	3	3	3	3	2	2
4:176500001-177000000	3	3	3	3	3	3	3	2	4	3	3	3	3	4	3	3	3	3	3	2	3	3	3	3	3	3	3	3	3	2	3	3	3	3	2	2
4:177000001-177500000	3	3	3	3	3	3	3	2	4	3	4	4	4	4	3	3	3	3	3	2	4	3	4	4	4	4	4	4	3	2	3	3	3	3	2	2
4:183500001-184000000	3	3	3	3	3	3	3	2	4	3	4	4	4	4	3	3	3	3	3	2	4	3	4	4	4	4	4	4	3	2	3	3	3	3	2	2
4:184000001-184500000	3	3	3	3	3	3	3	3	4	3	4	4	4	4	3	3	3	3	3	2	4	3	4	4	4	4	4	4	3	2	3	3	3	3	2	2
4:184500001-185000000	3	3	3	3	3	3	3	3	4	3	4	4	4	4	3	3	3	3	3	2	4	3	4	4	4	4	4	4	3	2	3	3	3	3	3	2
5:13500001-14000000	3	4	3	4	3	3	4	7	4	3	3	3	3	3	3	3	3	3	4	3	3	3	3	3	3	3	3	3	4	3	3	3	3	4	4	4
5:14000001-14500000	3	4	3	4	3	3	4	7	4	3	3	3	3	3	3	3	3	3	5	3	3	3	3	3	3	3	3	3	4	3	3	3	3	4	4	3
5:15500001-16000000	3	4	3	4	3	3	4	7	4	3	3	3	3	3	3	3	3	3	5	3	3	3	3	3	3	3	3	3	4	3	3	3	3	4	4	3
5:16000001-16500000	3	4	3	4	3	3	4	3	4	3	3	3	3	3	3	3	3	3	5	3	3	3	3	3	3	3	3	3	4	3	3	3	3	4	3	3
5:17000001-17500000	3	4	3	4	3	3	4	3	4	3	3	3	3	3	3	3	3	3	5	3	3	3	3	3	3	3	3	3	4	3	3	3	3	4	3	3
5:18000001-18500000	3	4	3	4	3	3	4	3	4	3	3	3	3	3	3	3	3	3	4	3	3	3	3	3	3	3	3	3	4	3	3	3	3	4	3	3
5:18500001-19000000	3	4	3	4	3	3	4	3	4	3	3	3	3	3	3	3	3	3	4	3	3	3	3	3	3	3	3	3	4	3	3	3	3	4	3	3
5:19000001-19500000	3	4	3	4	3	3	4	3	3	3	3	3	3	3	3	3	3	3	4	3	3	3	3	3	3	3	3	3	4	3	3	3	3	4	3	3
5:19500001-20000000	3	4	3	4	3	3	4	3	3	3	3	3	3	3	3	3	3	2	4	3	3	3	3	3	3	3	3	3	4	3	3	3	3	4	3	3
5:29500001-30000000	3	4	3	4	3	3	4	3	3	3	3	3	3	3	3	3	3	2	4	3	3	3	3	3	3	3	3	3	4	3	3	3	3	4	3	3
5:30000001-30500000	3	4	3	4	3	3	4	3	4	3	3	3	3	3	3	3	3	3	4	3	3	3	3	3	3	3	3	3	4	3	3	3	3	4	3	3
5:35500001-36000000	3	4	3	4	3	3	4	3	4	3	3	3	3	3	3	3	3	3	4	3	3	3	3	3	3	3	3	3	4	3	3	3	3	4	3	3
5:36000001-36500000	3	4	3	4	3	3	4	3	4	3	3	3	3	3	3	3	3	3	5	3	3	3	3	3	3	3	3	3	4	3	3	3	3	4	3	3
5:42500001-43000000	3	4	3	4	3	3	4	3	4	3	3	3	3	3	3	3	3	3	5	3	3	3	3	3	3	3	3	3	4	3	3	3	3	4	3	3
5:43000001-43500000	3	4	3	4	3	3	4	3	4	3	3	3	3	3	3	3	3	3	4	3	3	3	3	3	3	3	3	3	4	3	3	3	3	4	3	3
5:50000001-50500000	3	4	3	4	3	3	4	3	4	3	3	3	3	3	3	3	3	3	4	3	3	3	3	3	3	3	3	3	4	3	3	3	3	4	3	3
5:50500001-51000000	3	4	3	4	3	3	4	3	4	3	3	3	3	3	3	3	3	2	4	3	3	3	3	3	3	3	3	3	4	3	3	3	3	4	3	3
5:51000001-51500000	3	4	3	4	3	3	4	3	3	3	3	3	3	3	3	3	3	2	4	3	3	3	3	3	3	3	3	3	4	3	3	3	3	4	3	3
5:52000001-52500000	3	3	3	4	3	3	4	3	3	3	3	3	3	3	3	3	3	2	4	3	3	3	3	3	3	3	3	3	4	3	3	3	3	4	3	2
5:59000001-59500000	3	3	3	4	3	3	4	3	3	3	3	3	3	3	3	3	3	2	4	3	3	3	3	3	3	3	3	3	4	3	3	3	3	4	3	2
5:59500001-60000000	4	3	3	4	3	3	4	3	3	3	4	4	4	4	3	3	3	2	4	3	4	3	4	4	4	4	4	4	4	3	3	3	3	4	3	2
5:61000001-61500000	4	3	3	4	3	3	4	3	3	3	4	4	4	4	3	3	3	2	4	3	4	3	4	4	4	4	4	4	4	3	3	3	3	4	3	2
5:61500001-62000000	3	3	3	4	3	3	4	3	3	3	3	3	3	3	3	3	3	2	4	3	3	3	3	3	3	3	3	3	4	3	3	3	3	4	3	2
5:62000001-62500000	3	3	3	4	3	3	4	3	3	3	3	3	3	3	3	3	3	2	4	3	3	3	3	3	3	3	3	3	4	3	3	3	3	4	3	2
5:63000001-63500000	3	3	3	4	3	3	4	4	3	3	3	3	3	3	3	3	3	2	4	3	3	3	3	3	3	3	3	3	4	3	3	3	3	4	3	2
5:66500001-67000000	3	3	3	4	3	3	4	4	3	3	3	3	3	3	3	3	3	2	4	3	3	3	3	3	3	3	3	3	4	3	3	3	3	4	3	2
5:67000001-67500000	3	3	3	4	3	3	4	2	3	3	3	3	3	3	3	3	3	2	4	3	3	3	3	3	3	3	3	3	4	3	3	3	3	4	3	2
5:72500001-73000000	3	3	3	4	3	3	4	2	3	3	3	3	3	3	3	3	3	2	4	3	3	3	3	3	3	3	3	3	4	3	3	3	3	4	3	2
5:73000001-73500000	3	3	3	4	3	3	4	2	3	3	3	3	3	3	3	3	3	2	4	3	3	3	3	3	3	3	3	3	4	3	3	3	3	4	4	2
5:73500001-74000000	3	3	3	4	3	3	4	3	3	3	3	3	3	3	3	3	3	2	4	3	3	3	3	3	3	3	3	3	4	3	3	3	3	4	4	3
5:95500001-96000000	3	3	3	4	3	3	4	3	3	3	3	3	3	3	3	3	3	2	4	3	3	3	3	3	3	3	3	3	4	3	3	3	3	4	4	3
5:96000001-96500000	2	3	3	4	3	3	4	3	3	3	3	3	3	3	3	3	3	2	4	3	3	3	3	3	3	3	3	3	4	3	3	3	3	4	4	3
5:97000001-97500000	2	3	3	4	3	3	4	3	3	3	3	3	3	3	3	3	3	2	4	3	3	3	3	3	3	3	3	3	4	3	3	3	3	4	4	3
5:98000001-98500000	2	3	3	4	3	3	4	3	3	3	3	3	3	3	4	3	3	3	4	3	3	3	3	3	3	3	3	3	4	3	3	3	3	4	4	2
5:98500001-99000000	2	3	3	4	3	3	4	3	3	3	3	3	3	3	4	3	3	3	4	3	3	3	3	3	3	3	3	3	4	3	3	3	3	4	4	2
5:99500001-100000000	2	3	4	4	3	3	4	3	3	3	3	3	3	3	4	3	3	3	4	3	3	3	3	3	3	3	3	3	4	3	3	3	3	4	4	2
5:100000001-100500000	2	3	4	4	3	3	4	3	3	3	3	3	3	3	4	3	4	3	4	3	3	3	3	3	3	3	3	3	4	3	3	3	3	4	4	2
5:100500001-101000000	2	3	4	4	3	3	4	3	3	3	3	3	3	3	4	3	4	3	4	3	3	3	3	3	3	3	3	3	4	3	3	4	3	4	4	2
5:104000001-104500000	2	3	4	4	3	3	4	3	3	3	3	3	3	3	4	3	4	3	4	3	3	3	3	3	3	3	3	3	4	3	3	4	3	4	4	2
5:104500001-105000000	2	3	4	4	3	3	3	3	3	3	3	3	3	3	4	3	4	3	4	3	3	3	3	3	3	3	3	3	4	3	3	4	3	4	4	2
5:105000001-105500000	2	3	4	4	3	3	3	3	3	3	3	3	3	3	4	3	4	3	4	3	3	3	3	3	3	3	3	3	4	3	3	4	3	4	4	2
5:106000001-106500000	2	4	4	4	4	3	3	3	3	3	3	3	3	3	4	3	4	3	4	3	3	3	3	3	3	3	3	3	4	3	3	4	3	4	4	3
5:106500001-107000000	3	4	4	4	4	3	3	3	3	3	3	3	3	3	4	3	4	3	4	3	3	3	3	3	3	3	3	3	4	3	3	4	3	4	4	3
5:114500001-115000000	3	4	4	4	4	3	3	3	3	3	3	3	3	3	4	3	4	3	4	3	3	3	3	3	3	3	3	3	4	3	3	4	3	4	4	3
5:115000001-115500000	3	3	4	4	4	3	3	3	3	3	3	3	3	3	4	3	4	3	4	3	3	3	3	3	3	3	3	3	4	3	3	4	3	4	4	3
5:116000001-116500000	3	3	4	4	4	3	3	3	3	3	3	3	3	3	4	3	4	3	4	3	3	3	3	3	3	3	3	3	4	3	3	4	3	4	4	3
5:116500001-117000000	3	3	4	4	4	3	3	3	3	4	4	4	3	4	4	3	4	3	4	3	4	4	4	4	4	4	4	4	4	3	3	4	3	4	4	3
5:117000001-117500000	4	3	4	4	4	3	3	3	3	4	4	4	4	4	4	3	4	3	4	3	4	4	4	4	4	4	4	4	4	3	3	4	3	4	4	3
5:119000001-119500000	4	3	4	4	4	3	3	3	3	4	4	4	4	4	4	3	4	3	4	3	4	4	4	4	4	4	4	4	4	3	3	4	3	4	4	3
5:119500001-120000000	4	4	4	4	4	3	3	3	3	4	4	4	4	4	4	3	4	3	4	3	4	4	4	4	4	4	4	4	4	3	3	4	3	4	4	3
5:124000001-124500000	4	4	4	4	4	3	3	3	3	4	4	4	4	4	4	3	4	3	4	3	4	4	4	4	4	4	4	4	4	3	3	4	3	4	4	3
5:124500001-125000000	4	4	4	4	4	3	4	3	3	4	4	4	4	4	4	3	4	3	4	3	4	4	4	4	4	4	4	4	4	3	3	4	3	4	4	3
5:127500001-128000000	4	4	4	4	4	3	4	3	3	4	4	4	4	4	4	3	4	3	4	3	4	4	4	4	4	4	4	4	4	3	3	4	3	4	4	3
5:128000001-128500000	4	4	4	4	4	3	3	3	3	4	4	4	4	4	4	3	4	3	4	3	4	4	4	4	4	4	4	4	4	3	3	4	3	4	4	3
5:133500001-134000000	4	4	4	4	4	3	3	3	3	4	4	4	4	4	4	3	4	3	4	3	4	4	4	4	4	4	4	4	4	3	3	4	3	4	4	3
5:134500001-135000000	3	4	4	4	4	3	3	3	3	4	4	4	4	4	4	3	4	3	4	3	4	4	4	4	4	4	4	4	4	3	3	4	3	4	4	3
5:142000001-142500000	3	4	4	4	4	3	3	3	3	4	4	4	4	4	4	3	4	3	4	3	4	4	4	4	4	4	4	4	4	3	3	4	3	4	4	3
5:143000001-143500000	4	4	4	4	4	3	3	3	3	4	4	4	4	4	4	3	4	3	4	3	4	4	4	4	4	4	4	4	4	3	3	4	3	4	4	3
5:145000001-145500000	4	4	4	4	4	3	3	3	3	4	4	4	4	4	4	3	4	3	4	3	4	4	4	4	4	4	4	4	4	3	3	4	3	4	4	3
5:146000001-146500000	5	4	4	4	4	3	3	3	3	4	4	4	4	4	4	3	4	3	4	3	4	4	4	4	4	4	4	4	4	3	3	4	3	4	4	3
5:150500001-151000000	5	4	4	4	4	3	3	3	3	4	4	4	4	4	4	3	4	3	4	3	4	4	4	4	4	4	4	4	4	3	3	4	3	4	4	3
5:151000001-151500000	5	4	4	4	4	3	3	3	3	4	4	4	4	4	4	3	4	3	4	3	4	4	4	4	4	4	4	4	4	3	3	4	3	4	5	3
5:154000001-154500000	5	4	4	4	4	3	3	3	3	4	4	4	4	4	4	3	4	3	4	3	4	4	4	4	4	4	4	4	4	3	3	4	3	4	5	3
5:155000001-155500000	5	4	4	4	4	3	3	3	3	4	4	4	4	4	4	3	4	3	4	3	4	4	4	4	4	4	4	4	4	3	3	4	3	4	4	3
5:158000001-158500000	5	4	4	4	4	3	3	3	3	4	4	4	4	4	4	3	4	3	4	3	4	4	4	4	4	4	4	4	4	3	3	4	3	4	4	3
5:158500001-159000000	4	4	4	4	4	3	3	3	3	4	4	4	4	4	4	3	4	3	4	3	4	4	4	4	4	4	4	4	4	3	3	4	4	4	4	3
5:159500001-160000000	4	4	4	4	4	3	3	3	3	4	4	4	4	4	4	3	4	3	4	3	4	4	4	4	4	4	4	4	4	3	3	4	4	4	4	3
5:161000001-161500000	4	4	4	4	4	3	3	3	3	4	4	4	4	4	4	3	4	3	4	3	4	4	4	4	4	4	4	4	4	4	3	4	4	4	4	3
5:163500001-164000000	4	4	4	4	4	3	3	3	3	4	4	4	4	4	4	3	4	3	4	3	4	4	4	4	4	4	4	4	4	4	3	4	4	4	4	3
5:164000001-164500000	4	4	4	4	4	3	3	3	4	4	4	4	4	4	4	3	4	3	4	3	4	4	4	4	4	4	4	4	4	4	3	4	4	4	4	3
5:166500001-167000000	4	4	4	4	4	3	3	3	4	4	4	4	4	4	4	3	4	3	4	3	4	4	4	4	4	4	4	4	4	4	3	4	4	4	4	3
5:167000001-167500000	4	4	4	4	4	4	3	3	4	4	4	4	4	4	4	3	4	3	4	3	4	4	4	4	4	4	4	4	4	4	3	4	4	4	4	3
5:170000001-170500000	4	4	4	4	4	4	3	3	4	4	4	4	4	4	4	3	4	3	4	3	4	4	4	4	4	4	4	4	4	4	3	4	4	4	4	3
5:170500001-171000000	4	4	4	4	4	4	3	3	4	4	4	4	4	3	4	3	4	3	4	3	4	4	4	4	4	4	4	4	4	4	3	4	4	4	4	3
6:6500001-7000000	4	3	4	4	4	4	4	4	4	4	4	4	4	4	4	4	4	4	4	3	4	4	4	4	4	4	4	4	4	3	4	4	4	4	3	2
6:7000001-7500000	4	3	4	4	4	4	4	4	4	4	4	4	5	5	4	4	4	4	4	3	4	4	5	4	4	5	5	5	4	3	4	4	4	4	3	2
6:9500001-10000000	4	3	4	4	4	4	4	4	4	4	4	4	5	5	4	4	4	4	4	3	4	4	5	4	4	5	5	5	4	3	4	4	4	4	3	2
6:10000001-10500000	4	3	4	4	4	4	4	4	4	4	4	4	5	5	4	3	4	4	4	3	4	4	5	4	4	5	5	5	4	3	4	4	4	4	3	2
6:10500001-11000000	4	3	4	4	4	3	4	4	4	4	4	4	4	4	4	3	4	4	4	3	4	4	4	4	4	4	4	4	4	3	4	4	4	4	3	2
6:20500001-21000000	4	3	4	4	4	3	4	4	4	4	4	4	4	4	4	3	4	4	4	3	4	4	4	4	4	4	4	4	4	3	4	4	4	4	3	2
6:21000001-21500000	4	3	4	4	4	4	4	4	4	4	4	4	4	4	4	3	4	4	4	3	4	4	4	4	4	4	4	4	4	3	4	4	4	4	3	2
6:22000001-22500000	4	3	4	4	4	4	4	4	4	4	4	4	4	4	4	3	4	4	4	3	4	4	4	4	4	4	4	4	4	3	4	4	4	4	3	2
6:23500001-24000000	4	3	4	4	4	4	4	4	4	4	4	4	4	4	4	3	4	4	4	3	4	4	4	4	4	4	4	4	4	3	4	4	4	4	3	3
6:27000001-27500000	4	3	4	4	4	4	4	4	4	4	4	4	4	4	4	3	4	4	4	3	4	4	4	4	4	4	4	4	4	3	4	4	4	4	3	3
6:27500001-28000000	4	4	4	4	4	4	4	4	4	4	4	4	4	4	4	3	4	4	4	3	4	4	4	4	4	4	4	4	4	3	4	4	4	4	3	3
6:28500001-29000000	4	4	4	4	4	4	4	4	4	4	4	4	4	4	4	3	4	4	4	3	4	4	4	4	4	4	4	4	4	3	4	4	4	4	3	3
6:29000001-29500000	4	4	4	4	4	4	4	4	4	4	4	4	4	4	4	4	4	4	4	3	4	4	4	4	4	4	4	4	4	3	4	4	4	4	3	3
6:56500001-57000000	4	4	4	4	4	4	4	4	4	4	4	4	4	4	4	4	4	4	4	3	4	4	4	4	4	4	4	4	4	3	4	4	4	4	3	3
6:62500001-63000000	4	4	4	4	4	4	4	4	4	4	4	4	4	4	4	4	4	4	4	4	4	4	4	4	4	4	4	4	4	3	4	4	4	4	3	3
6:69500001-70000000	4	4	4	4	4	4	4	4	4	4	4	4	4	4	4	4	4	4	4	4	4	4	4	4	4	4	4	4	4	3	4	4	4	4	3	3
6:70500001-71000000	4	4	4	4	4	4	4	4	4	4	4	4	5	5	4	4	4	4	4	4	4	4	5	4	4	5	4	5	4	5	4	4	4	5	3	3
6:75000001-75500000	4	4	4	4	4	4	4	4	4	4	4	4	5	5	4	4	4	4	4	4	4	4	5	4	4	5	4	5	4	5	4	4	4	5	3	3
6:75500001-76000000	4	4	4	4	4	4	4	4	4	4	4	4	4	4	4	4	4	4	4	4	4	4	4	4	4	4	4	4	4	3	4	4	4	5	3	3
6:80500001-81000000	4	4	4	4	4	4	4	4	4	4	4	4	4	4	4	4	4	4	4	4	4	4	4	4	4	4	4	4	4	3	4	4	4	5	3	3
6:81000001-81500000	2	2	2	2	2	2	2	1	2	2	2	2	2	2	2	2	2	2	2	2	2	2	2	2	2	2	2	2	2	3	2	2	2	2	1	3
6:81500001-82000000	2	2	2	2	2	2	2	1	2	2	2	2	2	2	2	2	2	2	2	2	2	2	2	2	2	2	2	2	2	2	2	2	2	2	1	2
6:85000001-85500000	2	2	2	2	2	2	2	1	2	2	2	2	2	2	2	2	2	2	2	2	2	2	2	2	2	2	2	2	2	2	2	2	2	2	1	2
6:85500001-86000000	2	2	2	2	2	2	2	3	2	2	2	2	2	2	2	2	2	2	2	2	2	2	2	2	2	2	2	2	2	2	2	2	2	2	2	2
6:87500001-88000000	2	2	2	2	2	2	2	3	2	2	2	2	2	2	2	2	2	2	2	2	2	2	2	2	2	2	2	2	2	2	2	2	2	2	2	2
6:88000001-88500000	2	2	2	2	2	2	2	3	3	2	2	2	2	2	2	2	2	2	2	2	2	2	2	2	2	2	2	2	2	2	2	2	2	2	2	2
6:95000001-95500000	2	2	2	2	2	2	2	3	3	2	2	2	2	2	2	2	2	2	2	2	2	2	2	2	2	2	2	2	2	2	2	2	2	2	2	2
6:95500001-96000000	2	2	2	2	2	2	2	3	3	2	2	2	2	2	2	2	2	2	2	3	2	2	2	2	2	2	2	2	2	2	2	2	2	2	2	2
6:96000001-96500000	2	2	2	2	2	2	2	3	3	2	2	2	2	2	2	2	2	2	2	3	2	2	2	2	2	2	2	2	2	2	2	2	2	2	2	2
6:96500001-97000000	2	2	3	2	2	2	2	3	3	2	2	2	2	2	2	2	2	2	2	3	2	2	2	2	2	2	2	2	2	2	2	2	2	2	2	2
6:98500001-99000000	2	2	3	2	2	2	2	3	3	2	2	2	2	2	2	2	2	2	2	3	2	2	2	2	2	2	2	2	2	2	2	2	2	2	2	2
6:99000001-99500000	2	2	2	2	2	2	2	3	3	2	2	2	2	2	2	2	2	2	2	2	2	2	2	2	2	2	2	2	2	2	2	2	2	2	2	2
6:107000001-107500000	2	2	2	2	2	2	2	3	3	2	2	2	2	2	2	2	2	2	2	2	2	2	2	2	2	2	2	2	2	2	2	2	2	2	2	2
6:107500001-108000000	2	2	2	2	2	2	2	2	3	2	2	2	2	2	2	2	2	2	2	2	2	2	2	2	2	2	2	2	2	2	2	2	2	2	1	1
6:110500001-111000000	2	2	2	2	2	2	2	2	3	2	2	2	2	2	2	2	2	2	2	2	2	2	2	2	2	2	2	2	2	2	2	2	2	2	1	1
6:111000001-111500000	2	2	2	2	2	2	1	2	3	2	2	2	2	2	2	2	2	2	2	2	2	2	2	2	2	2	2	2	1	2	2	2	2	1	1	1
6:117000001-117500000	2	2	2	2	2	2	1	2	3	2	2	2	2	2	2	2	2	2	2	2	2	2	2	2	2	2	2	2	1	2	2	2	2	1	1	1
6:118000001-118500000	2	2	2	2	2	2	1	3	3	2	2	2	2	2	2	2	2	2	2	2	2	2	2	2	2	2	2	2	1	2	2	2	2	1	2	2
6:125500001-126000000	2	2	2	2	2	2	1	3	3	2	2	2	2	2	2	2	2	2	2	2	2	2	2	2	2	2	2	2	1	2	2	2	2	1	2	2
6:126000001-126500000	2	2	2	2	2	2	2	3	3	2	2	2	2	2	2	2	2	2	2	2	2	2	2	2	2	2	2	2	2	2	2	2	2	2	2	2
6:129000001-129500000	2	2	2	2	2	2	2	3	3	2	2	2	2	2	2	2	2	2	2	2	2	2	2	2	2	2	2	2	2	2	2	2	2	2	2	2
6:129500001-130000000	2	2	2	2	2	2	2	4	3	3	2	2	2	2	2	2	2	2	2	2	2	3	2	2	2	2	2	2	2	2	2	2	2	2	2	2
6:130000001-130500000	3	3	3	3	3	3	3	4	4	3	3	3	3	3	3	3	3	3	3	3	3	3	3	3	3	3	3	3	3	3	3	4	4	3	3	3
6:133000001-133500000	3	3	3	3	3	3	3	4	4	3	3	3	3	3	3	3	3	3	3	3	3	3	3	3	3	3	3	3	3	3	3	4	4	3	3	3
6:134000001-134500000	3	3	5	3	4	3	3	4	4	3	3	3	3	3	3	3	3	3	3	3	3	3	3	3	3	3	3	3	3	3	3	4	4	3	3	3
6:135000001-135500000	3	3	5	3	4	3	3	4	4	3	3	3	3	3	4	4	4	4	3	3	3	3	3	3	3	3	3	3	3	3	4	4	4	3	3	3
6:136500001-137000000	3	3	5	3	4	3	3	4	4	3	3	3	3	3	4	4	4	4	3	3	3	3	3	3	3	3	3	3	3	3	4	4	4	3	3	3
6:137500001-138000000	3	3	4	3	4	3	3	4	4	3	3	3	3	3	4	4	4	4	3	3	3	3	3	3	3	3	3	3	3	3	4	4	4	3	3	3
6:143500001-144000000	3	3	4	3	4	3	3	4	4	3	3	3	3	3	4	4	4	4	3	3	3	3	3	3	3	3	3	3	3	3	4	4	4	3	3	3
6:144000001-144500000	3	3	4	3	4	3	3	4	4	3	3	3	3	3	4	4	4	4	3	3	3	3	3	3	3	3	3	3	3	3	4	4	4	4	3	3
6:149000001-149500000	3	3	4	3	4	3	3	4	4	3	3	3	3	3	4	4	4	4	3	3	3	3	3	3	3	3	3	3	3	3	4	4	4	4	3	3
6:149500001-150000000	3	3	4	3	4	3	3	4	4	3	3	3	3	3	4	4	4	4	3	3	3	3	3	3	3	3	3	3	3	3	4	4	4	3	3	3
6:157000001-157500000	3	3	4	3	4	3	3	4	4	3	3	3	3	3	4	4	4	4	3	3	3	3	3	3	3	3	3	3	3	3	4	4	4	3	3	3
6:158000001-158500000	3	3	4	3	4	3	3	4	4	3	3	3	3	3	4	4	4	4	3	3	3	3	3	3	3	3	4	3	3	3	4	4	4	3	3	3
6:158500001-159000000	4	3	4	3	4	3	3	3	4	3	3	4	3	3	4	4	4	4	3	3	3	3	4	4	3	3	4	4	3	3	4	4	4	3	2	3
6:159000001-159500000	4	3	4	3	4	3	3	3	4	3	3	4	3	3	4	4	4	4	3	4	3	3	4	4	3	3	4	4	3	3	4	4	4	3	2	3
6:160500001-161000000	4	3	4	3	4	3	3	3	4	3	3	4	3	3	4	4	4	4	3	4	3	3	4	4	3	3	4	4	3	3	4	4	4	3	2	3
6:161000001-161500000	3	3	4	3	4	3	3	3	4	3	3	3	3	3	4	4	4	4	3	4	3	3	3	3	3	3	3	3	3	3	3	4	4	3	2	3
7:1000001-1500000	4	4	4	4	4	4	4	4	4	4	4	4	3	4	4	4	4	4	4	4	4	4	4	4	4	3	4	4	4	4	4	4	4	4	4	4
7:2000001-2500000	4	4	4	4	4	4	4	4	4	4	4	4	4	4	4	4	4	4	4	4	4	4	4	4	4	4	4	4	4	4	4	4	4	4	4	4
7:11500001-12000000	4	4	4	4	4	4	4	4	4	4	4	4	4	4	4	4	4	4	4	4	4	4	4	4	4	4	4	4	4	4	4	4	4	4	4	4
7:12000001-12500000	4	4	5	4	4	4	4	4	4	4	4	4	4	4	4	4	4	4	4	4	4	4	4	4	4	4	4	4	4	4	5	5	4	4	4	4
7:12500001-13000000	4	4	5	4	6	4	4	5	4	4	4	4	4	4	4	4	5	5	4	5	4	4	4	4	4	4	4	4	4	4	5	5	6	4	4	4
7:13000001-13500000	5	4	5	4	6	4	5	5	4	4	4	4	4	4	4	4	5	5	4	5	4	4	4	4	4	4	4	4	4	4	5	5	6	4	4	4
7:13500001-14000000	5	4	5	4	6	4	5	5	4	4	4	4	4	6	4	4	5	5	4	5	4	4	4	4	4	4	4	4	4	4	5	5	6	4	4	4
7:15000001-15500000	5	4	5	4	6	4	5	5	4	4	4	4	4	6	4	4	5	5	4	5	4	4	4	4	4	4	4	4	4	4	5	5	6	4	4	4
7:15500001-16000000	5	4	5	4	4	4	5	5	4	4	4	4	4	6	4	4	5	5	4	5	4	4	4	4	4	4	4	4	4	4	5	5	6	4	4	4
7:16500001-17000000	5	4	5	4	4	4	5	5	4	4	4	4	4	6	4	4	5	5	4	5	4	4	4	4	4	4	4	4	4	4	5	5	6	4	4	4
7:17000001-17500000	5	4	5	4	4	4	5	5	4	4	4	4	4	6	4	4	5	5	4	4	4	4	4	4	4	4	4	4	4	4	5	5	4	4	4	4
7:17500001-18000000	5	4	5	4	4	4	4	4	4	4	4	4	4	6	4	4	5	5	4	4	4	4	4	4	4	4	4	4	4	4	5	5	4	4	4	4
7:18500001-19000000	5	4	5	4	4	4	4	4	4	4	4	4	4	6	4	4	5	5	4	4	4	4	4	4	4	4	4	4	4	4	5	5	4	4	4	4
7:19000001-19500000	5	4	5	4	4	4	4	4	4	4	4	4	4	6	4	4	5	5	4	4	4	4	4	4	4	4	4	4	4	4	4	5	4	4	4	4
7:20000001-20500000	5	4	5	4	4	4	4	4	4	4	4	4	4	6	4	4	5	5	4	4	4	4	4	4	4	4	4	4	4	4	4	5	4	4	4	4
7:20500001-21000000	5	4	4	4	4	4	4	4	4	4	4	4	4	6	4	4	5	5	4	4	4	4	4	4	4	4	4	4	4	4	4	5	4	4	4	4
7:22000001-22500000	5	4	4	4	4	4	4	4	4	4	4	4	4	6	4	4	5	5	4	4	4	4	4	4	4	4	4	4	4	4	4	5	4	4	4	4
7:22500001-23000000	5	4	4	4	4	4	4	6	4	4	4	4	4	6	4	4	5	5	4	4	4	4	4	4	4	4	4	4	4	4	4	5	4	4	4	4
7:25000001-25500000	5	4	4	4	4	4	4	6	4	4	4	4	4	6	4	4	5	5	4	4	4	4	4	4	4	4	4	4	4	4	4	5	4	4	4	4
7:25500001-26000000	5	4	4	4	4	4	4	6	4	4	4	4	3	6	4	4	5	5	4	4	4	4	4	4	4	4	4	4	4	4	4	5	4	4	4	4
7:26000001-26500000	4	4	4	4	4	4	4	6	4	3	3	3	3	4	4	4	4	5	4	4	3	3	3	3	3	3	3	3	4	4	4	5	4	4	4	4
7:26500001-27000000	4	4	4	4	4	4	4	4	4	3	3	3	3	4	4	4	4	4	4	4	3	3	3	3	3	3	3	3	4	4	4	4	4	4	4	4
7:49500001-50000000	4	4	4	4	4	4	4	4	4	3	3	3	3	4	4	4	4	4	4	4	3	3	3	3	3	3	3	3	4	4	4	4	4	4	4	4
7:50000001-50500000	5	4	4	4	4	4	4	4	4	3	3	3	3	4	4	4	4	4	4	4	3	3	3	3	3	3	3	3	4	4	4	4	4	4	4	4
7:53500001-54000000	5	4	4	4	4	4	4	4	4	3	3	3	3	4	4	4	4	4	4	4	3	3	3	3	3	3	3	3	4	4	4	4	4	4	4	4
7:54000001-54500000	5	4	4	4	4	4	4	4	4	4	3	3	3	4	4	4	4	4	4	4	3	3	3	3	3	3	3	3	4	4	4	4	4	4	4	4
7:54500001-55000000	4	4	4	4	4	4	4	4	4	4	3	3	3	4	4	4	4	4	4	4	3	3	3	3	3	3	3	3	4	4	4	4	4	4	4	4
7:55500001-56000000	4	4	4	4	4	4	4	4	4	4	3	3	3	4	4	4	4	4	4	4	3	3	3	3	3	3	3	3	4	4	4	4	4	4	4	4
7:65500001-66000000	4	4	4	4	4	4	4	4	4	2	3	3	3	4	4	4	4	4	4	4	3	3	3	3	3	3	3	3	4	4	4	4	4	4	4	4
7:69000001-69500000	4	4	4	4	4	4	4	4	4	2	3	3	3	4	4	4	4	4	4	4	3	3	3	3	3	3	3	3	4	4	4	4	4	4	4	4
7:69500001-70000000	4	4	4	4	4	4	4	4	4	2	3	3	3	4	3	4	4	4	4	4	3	3	3	3	3	3	3	3	4	4	3	4	4	4	4	4
7:70000001-70500000	4	4	4	4	4	4	4	5	4	2	3	3	3	4	3	4	4	4	4	4	3	3	3	3	3	3	3	3	4	4	3	4	4	4	4	4
7:71500001-72000000	4	4	4	4	4	4	4	5	4	2	3	3	3	4	3	4	4	4	4	4	3	3	3	3	3	3	3	3	4	4	3	4	4	4	4	4
7:73000001-73500000	4	4	4	5	4	4	5	5	4	3	3	3	3	4	4	4	4	4	4	4	4	3	3	3	3	3	3	3	4	4	4	4	4	4	4	4
7:73500001-74000000	4	4	4	5	4	4	5	5	4	3	3	3	3	4	4	4	4	4	4	4	4	3	3	3	3	3	3	3	4	4	4	4	4	4	4	4
7:75000001-75500000	4	4	4	5	4	4	5	4	4	3	3	3	3	4	4	4	4	4	4	4	4	3	3	3	3	3	3	3	4	4	4	4	4	4	4	4
7:79000001-79500000	4	4	4	5	4	4	5	4	4	3	3	3	3	4	4	4	4	4	4	4	4	3	3	3	3	3	3	3	4	4	4	4	4	4	4	4
7:79500001-80000000	4	4	4	5	4	4	5	4	4	3	3	3	3	4	4	4	4	4	4	4	3	3	3	3	3	3	3	3	4	4	4	4	4	4	4	4
7:93500001-94000000	4	4	4	5	4	4	5	4	4	3	3	3	3	4	4	4	4	4	4	4	3	3	3	3	3	3	3	3	4	4	4	4	4	4	4	4
7:94000001-94500000	4	4	4	7	4	4	5	4	4	3	3	3	3	4	4	4	4	4	4	4	3	3	3	3	3	3	3	3	4	4	4	4	4	4	4	4
7:98500001-99000000	4	4	4	7	4	4	5	4	4	3	3	3	3	4	4	4	4	4	4	4	3	3	3	3	3	3	3	3	4	4	4	4	4	4	4	4
7:99500001-100000000	4	4	5	7	4	4	6	4	4	3	3	3	3	4	5	4	6	6	4	4	3	3	3	3	3	3	3	3	4	4	5	5	4	4	4	4
7:101000001-101500000	4	4	5	7	4	4	6	4	4	3	3	3	3	4	5	4	6	6	4	4	3	3	3	3	3	3	3	3	4	4	5	5	4	4	4	4
7:102500001-103000000	4	4	5	7	4	4	6	6	4	3	3	3	3	4	5	4	6	6	4	4	3	3	3	3	3	3	3	3	4	4	5	5	4	4	4	4
7:106000001-106500000	4	4	5	7	4	4	6	6	4	3	3	3	3	4	5	4	6	6	4	4	3	3	3	3	3	3	3	3	4	4	5	5	4	4	4	4
7:106500001-107000000	4	4	4	6	4	4	6	4	4	3	3	3	3	4	4	4	4	4	4	4	3	3	3	3	3	3	3	3	4	4	4	4	4	4	4	4
7:108500001-109000000	4	4	4	6	4	4	6	4	4	3	3	3	3	4	4	4	4	4	4	4	3	3	3	3	3	3	3	3	4	4	4	4	4	4	4	4
7:109000001-109500000	4	4	4	6	4	4	4	4	4	3	3	3	3	4	4	4	4	4	4	4	3	3	3	3	3	3	3	3	4	4	4	4	4	4	4	4
7:113000001-113500000	4	4	4	6	4	4	4	4	4	3	3	3	3	4	4	4	4	4	4	4	3	3	3	3	3	3	3	3	4	4	4	4	4	4	4	4
7:113500001-114000000	4	4	4	6	4	4	5	4	4	3	4	4	4	4	4	4	4	4	4	4	4	3	4	4	4	4	4	4	4	4	4	4	4	4	4	4
7:114000001-114500000	4	4	4	6	4	4	5	4	4	3	4	4	4	4	4	4	4	4	4	4	4	4	4	4	4	4	4	4	4	4	4	4	4	4	4	4
7:131000001-131500000	4	4	4	6	4	4	5	4	4	3	4	4	4	4	4	4	4	4	4	4	4	4	4	4	4	4	4	4	4	4	4	4	4	4	4	4
7:132000001-132500000	4	4	4	6	4	4	5	4	4	3	3	3	3	4	4	4	4	4	4	4	3	4	3	3	3	3	3	3	4	4	4	4	4	4	4	4
7:132500001-133000000	4	4	4	6	4	4	5	4	4	3	3	3	3	4	4	4	4	4	4	4	3	3	3	3	3	3	3	3	4	4	4	4	4	4	4	4
7:142500001-143000000	4	4	4	6	4	4	5	4	4	3	3	3	3	4	4	4	4	4	4	4	3	3	3	3	3	3	3	3	4	4	4	4	4	4	4	4
7:144000001-144500000	4	4	4	6	4	4	5	5	4	3	3	3	3	4	4	4	4	4	4	4	3	3	3	3	3	3	3	3	4	4	4	4	4	4	4	4
7:144500001-145000000	4	4	4	6	4	4	6	5	4	3	3	3	3	4	4	4	5	4	4	4	3	3	3	3	3	3	3	3	4	4	4	4	4	4	4	4
7:145000001-145500000	4	4	4	6	4	4	6	5	4	3	3	3	3	4	4	4	5	4	4	4	3	3	3	3	3	3	3	3	4	4	4	4	4	4	4	4
7:146000001-146500000	4	4	4	6	4	4	6	5	4	3	2	3	3	4	4	4	5	4	4	3	3	3	3	3	3	3	3	3	4	4	4	4	4	4	4	4
7:148000001-148500000	4	4	4	6	4	4	6	5	4	3	2	3	3	4	4	4	5	4	4	3	3	3	3	3	3	3	3	3	4	4	4	4	4	4	4	4
7:148500001-149000000	4	4	4	6	4	4	6	5	4	3	2	3	3	4	4	4	5	4	4	3	2	3	3	3	2	2	2	2	4	4	4	4	4	4	4	4
7:149000001-149500000	4	4	4	6	4	4	6	5	4	3	2	2	2	4	4	4	5	4	4	3	2	3	2	2	2	2	2	2	4	4	4	4	4	4	4	4
7:150000001-150500000	4	4	4	6	4	4	6	5	4	3	2	2	2	4	4	4	5	4	4	3	2	3	2	2	2	2	2	2	4	4	4	4	4	4	4	4
7:150500001-151000000	3	4	4	6	4	4	6	5	4	2	2	2	2	4	4	4	5	4	4	3	2	2	2	2	2	2	2	2	4	4	4	4	4	4	4	4
7:151000001-151500000	3	4	4	6	4	4	5	4	4	2	2	2	2	4	4	4	5	4	4	3	2	2	2	2	2	2	2	2	4	4	4	4	4	4	4	4
8:2000001-2500000	1	1	1	1	1	1	1	1	1	1	1	1	1	1	1	2	1	1	1	1	1	1	1	1	1	1	1	1	1	1	1	1	1	1	1	1
8:2500001-3000000	1	1	1	1	1	1	1	1	1	1	1	1	1	1	1	1	1	1	1	1	1	1	1	1	1	1	1	1	1	1	1	1	1	1	1	1
8:11000001-11500000	1	1	1	1	1	1	1	1	1	1	1	1	1	1	1	1	1	1	1	1	1	1	1	1	1	1	1	1	1	1	1	1	1	1	1	1
8:11500001-12000000	1	2	1	1	1	1	1	1	1	2	1	1	1	1	1	1	1	1	1	1	1	2	1	1	1	1	1	1	1	1	1	1	1	1	1	1
8:12500001-13000000	1	2	1	1	1	1	2	1	1	2	1	1	2	1	1	2	2	1	1	2	2	2	1	1	1	2	2	2	1	2	2	1	1	2	2	2
8:13000001-13500000	2	2	2	2	2	1	2	2	1	2	2	2	2	2	2	2	2	2	2	2	2	2	2	2	2	2	2	2	2	2	2	2	2	2	2	2
8:18500001-19000000	2	2	2	2	2	1	2	2	1	2	2	2	2	2	2	2	2	2	2	2	2	2	2	2	2	2	2	2	2	2	2	2	2	2	2	2
8:19000001-19500000	2	2	2	2	2	1	2	2	2	2	2	2	2	2	2	2	2	2	2	2	2	2	2	2	2	2	2	2	2	2	2	2	2	2	2	2
8:20000001-20500000	2	2	2	2	2	2	2	2	2	2	2	2	2	2	2	2	2	2	2	2	2	2	2	2	2	2	2	2	2	2	2	2	2	2	2	2
8:27500001-28000000	2	2	2	2	2	2	2	2	2	2	2	2	2	2	2	2	2	2	2	2	2	2	2	2	2	2	2	2	2	2	2	2	2	2	2	2
8:28000001-28500000	2	2	2	3	2	2	2	2	2	2	2	2	2	2	2	2	2	2	2	2	2	2	2	2	2	2	2	2	2	2	2	2	2	2	2	2
8:28500001-29000000	2	2	2	3	2	2	2	2	2	2	2	2	2	2	2	2	2	2	2	2	2	2	2	2	2	2	2	2	2	2	2	2	2	2	2	2
8:29500001-30000000	2	2	2	3	2	2	2	2	2	2	2	2	2	2	2	2	2	2	2	3	2	2	2	2	2	2	2	2	2	2	2	2	2	2	2	2
8:30500001-31000000	2	2	2	3	2	2	2	2	2	2	2	2	2	2	2	2	2	2	2	3	2	2	2	2	2	2	2	2	2	2	2	2	2	2	2	2
8:31000001-31500000	3	2	3	3	3	3	3	3	3	2	2	2	3	3	3	3	2	2	3	3	3	2	2	3	3	3	2	3	3	2	2	2	2	3	3	2
8:34500001-35000000	3	2	3	3	3	3	3	3	3	2	2	2	3	3	3	3	2	2	3	3	3	2	2	3	3	3	2	3	3	2	2	2	2	3	3	2
8:35000001-35500000	3	1	3	3	3	3	3	3	3	2	2	2	3	3	3	3	2	2	3	3	3	2	2	3	3	3	2	3	3	2	2	2	2	3	3	1
8:37500001-38000000	3	1	3	3	3	3	3	3	3	2	2	2	3	3	3	3	2	2	3	3	3	2	2	3	3	3	2	3	3	2	2	2	2	3	3	1
8:38000001-38500000	3	1	3	2	2	3	3	3	3	2	2	2	3	3	2	2	2	2	3	2	3	2	2	2	3	3	2	3	3	2	2	2	2	3	2	1
8:38500001-39000000	2	1	2	2	2	2	2	2	3	2	2	2	2	2	2	2	2	2	2	2	2	2	2	2	2	2	2	2	3	2	2	2	2	2	2	1
8:39000001-39500000	2	1	2	2	2	2	2	2	3	2	2	2	2	2	2	2	2	2	2	2	2	2	2	2	2	2	2	2	3	2	2	2	2	2	2	1
8:39500001-40000000	2	1	2	2	2	2	2	2	2	2	2	2	2	2	2	2	2	2	2	2	2	2	2	2	2	2	2	2	3	2	2	2	2	2	2	1
8:42500001-43000000	2	1	2	2	2	2	2	2	2	2	2	2	2	2	2	2	2	2	2	2	2	2	2	2	2	2	2	2	3	2	2	2	2	2	2	1
8:48000001-48500000	2	1	2	2	2	2	2	2	2	2	2	2	2	2	2	2	2	2	2	2	2	2	2	2	2	2	2	2	3	2	2	2	2	2	2	4
8:49500001-50000000	2	5	2	2	2	2	2	2	2	2	2	2	2	2	2	3	2	3	2	2	2	2	2	2	2	2	2	2	3	2	2	2	2	2	2	4
8:53500001-54000000	2	5	2	2	2	2	2	2	2	2	2	2	2	2	2	3	2	3	2	2	2	2	2	2	2	2	2	2	3	2	2	2	2	2	2	4
8:54000001-54500000	2	5	2	2	2	3	2	2	2	3	2	2	2	2	2	3	3	3	2	2	2	3	2	2	2	2	2	2	3	4	2	2	2	2	2	4
8:54500001-55000000	3	5	2	3	2	3	2	3	2	3	3	2	3	3	2	3	3	3	2	2	3	3	3	3	3	3	3	3	3	4	3	3	2	3	3	4
8:55000001-55500000	3	5	3	3	3	3	3	3	3	3	3	3	3	3	2	3	3	3	3	3	3	3	3	3	3	3	3	3	3	4	3	3	2	3	3	6
8:56000001-56500000	3	5	3	3	3	3	3	3	3	3	3	3	3	3	3	3	3	3	3	3	3	3	3	3	3	3	3	3	3	4	3	3	3	3	3	6
8:73500001-74000000	3	5	3	3	3	3	3	3	3	3	3	3	3	3	3	3	3	3	3	3	3	3	3	3	3	3	3	3	3	4	3	3	3	3	3	6
8:74000001-74500000	3	5	3	3	3	3	3	3	3	3	3	3	3	3	3	3	3	3	3	4	3	3	3	3	3	3	3	3	3	4	3	3	3	3	3	6
8:78500001-79000000	3	5	3	3	3	3	3	3	3	3	3	3	3	3	3	3	3	3	3	4	3	3	3	3	3	3	3	3	3	4	3	3	3	3	3	6
8:79000001-79500000	3	5	3	3	3	3	4	3	3	3	3	3	3	3	3	3	3	3	3	4	3	3	3	3	3	3	3	3	3	4	3	3	3	3	3	6
8:85500001-86000000	3	5	3	3	3	3	4	3	3	3	3	3	3	3	3	3	3	3	3	4	3	3	3	3	3	3	3	3	3	4	3	3	3	3	3	6
8:86000001-86500000	3	5	3	3	3	2	4	3	3	3	3	3	3	3	3	3	3	3	3	4	3	3	3	3	3	3	3	3	3	4	3	3	3	3	3	6
8:87000001-87500000	3	5	3	3	3	2	4	3	3	3	3	3	3	3	3	2	3	3	3	4	3	3	3	3	3	3	3	3	3	4	3	3	2	3	3	5
8:87500001-88000000	3	5	3	3	3	2	4	3	2	3	2	2	3	3	2	2	2	2	3	3	2	3	3	3	3	3	3	2	3	4	3	2	2	3	2	5
8:88000001-88500000	2	5	2	2	2	2	2	2	2	3	2	2	3	2	2	2	2	2	3	3	2	3	2	2	3	3	2	2	2	3	3	2	2	2	2	5
8:91000001-91500000	2	5	2	2	2	2	2	2	2	3	2	2	3	2	2	2	2	2	3	3	2	3	2	2	3	3	2	2	2	3	3	2	2	2	2	5
8:91500001-92000000	2	5	2	2	2	2	2	2	3	3	2	2	3	2	2	2	2	2	3	3	2	3	2	2	3	3	2	2	2	3	3	2	2	2	2	5
8:92000001-92500000	3	5	3	3	3	2	4	2	3	3	2	3	3	3	2	2	2	2	3	4	3	3	3	2	3	3	3	3	3	3	3	2	2	2	2	6
8:92500001-93000000	3	5	3	3	3	3	4	3	3	3	3	3	3	3	3	3	3	3	3	4	3	3	3	3	3	3	3	3	3	4	3	3	3	3	3	6
8:106500001-107000000	3	5	3	3	3	3	4	3	3	3	3	3	3	3	3	3	3	3	3	4	3	3	3	3	3	3	3	3	3	4	3	3	3	3	3	6
8:107500001-108000000	3	5	3	3	3	3	4	2	3	3	3	3	3	3	3	3	3	3	2	4	3	3	3	3	3	3	3	3	3	4	3	3	3	3	2	6
8:112000001-112500000	3	5	3	3	3	3	4	2	3	3	3	3	3	3	3	3	3	3	2	4	3	3	3	3	3	3	3	3	3	4	3	3	3	3	2	6
8:112500001-113000000	3	5	3	3	4	3	4	4	4	3	3	4	4	3	4	3	3	3	4	4	4	4	4	4	4	4	3	4	5	4	3	4	5	6	2	6
8:113000001-113500000	4	5	4	3	4	3	4	4	4	4	4	4	4	5	4	4	5	3	4	6	4	4	4	4	4	4	4	4	5	4	4	4	5	6	2	6
8:113500001-114000000	4	5	4	3	4	3	4	4	4	4	4	4	4	5	4	4	5	3	4	6	4	4	4	4	4	4	4	4	5	5	4	4	5	6	3	6
8:114000001-114500000	4	5	4	5	4	4	4	4	4	4	4	4	4	5	4	4	5	5	4	6	4	4	4	4	4	4	4	4	5	5	4	4	5	6	3	6
8:115500001-116000000	4	5	4	5	4	4	4	4	4	4	4	4	4	5	4	4	5	5	4	6	4	4	4	4	4	4	4	4	5	5	4	4	5	6	3	6
8:116000001-116500000	4	5	4	5	4	4	7	4	4	4	4	4	4	5	4	4	5	5	4	6	4	4	5	4	4	4	4	4	5	5	4	4	5	6	3	6
8:120500001-121000000	4	5	4	5	4	4	7	4	4	4	4	4	4	5	4	4	5	5	4	6	4	4	5	4	4	4	4	4	5	5	4	4	5	6	3	6
8:121000001-121500000	4	5	4	5	4	4	5	4	4	4	4	4	4	5	4	4	5	5	4	6	4	4	4	4	4	4	4	4	4	5	4	4	5	4	3	6
8:121500001-122000000	4	5	4	4	4	4	5	4	4	4	4	4	4	5	4	4	5	5	4	6	4	4	4	4	4	4	4	4	4	5	4	4	5	4	3	6
8:133000001-133500000	4	5	4	4	4	4	5	4	4	4	4	4	4	5	4	4	5	5	4	6	4	4	4	4	4	4	4	4	4	5	4	4	5	4	3	6
8:134000001-134500000	4	5	4	4	4	4	5	4	4	4	4	4	4	5	4	4	5	5	4	3	4	4	4	4	4	4	4	4	4	3	4	4	5	4	3	5
8:134500001-135000000	2	5	2	2	2	2	2	2	2	2	2	2	2	3	2	2	2	2	2	3	2	2	2	2	2	2	2	2	2	3	2	2	2	2	2	5
9:6000001-6500000	3	4	3	3	3	3	3	2	3	3	4	4	4	4	3	3	3	3	3	3	4	4	4	4	4	4	4	4	3	3	3	3	3	3	3	3
9:6500001-7000000	4	4	3	4	3	3	3	2	3	3	4	4	4	4	3	3	3	3	3	3	4	4	4	4	4	4	4	4	3	3	3	3	4	3	3	3
9:7000001-7500000	4	6	4	4	3	3	3	4	3	3	4	4	4	4	3	3	3	3	3	4	4	4	4	4	4	4	4	4	3	3	3	3	4	3	3	3
9:10500001-11000000	4	6	4	4	3	3	3	4	3	3	4	4	4	4	3	3	3	3	3	4	4	4	4	4	4	4	4	4	3	3	3	3	4	3	3	3
9:11000001-11500000	4	4	3	3	3	3	3	4	3	3	4	4	4	4	3	3	3	3	3	3	4	4	4	4	4	4	4	4	3	3	3	3	3	3	3	3
9:11500001-12000000	4	4	3	3	3	3	3	4	3	3	3	2	2	3	3	3	3	3	3	3	2	2	2	2	2	2	2	2	3	2	3	3	3	3	3	3
9:14000001-14500000	4	4	3	3	3	3	3	4	3	3	3	2	2	3	3	3	3	3	3	3	2	2	2	2	2	2	2	2	3	2	3	3	3	3	3	3
9:14500001-15000000	2	4	3	3	3	3	3	4	3	3	3	2	2	3	3	3	3	3	3	3	2	2	2	2	2	2	2	2	3	2	3	3	3	3	3	3
9:31000001-31500000	2	4	3	3	3	3	3	4	3	3	3	2	2	3	3	3	3	3	3	3	2	2	2	2	2	2	2	2	3	2	3	3	3	3	3	3
9:31500001-32000000	2	3	3	3	3	3	3	4	3	3	3	2	2	3	3	3	3	3	3	3	2	2	2	2	2	2	2	2	3	2	3	3	3	3	3	2
9:35500001-36000000	2	3	3	3	3	3	3	4	3	3	3	2	2	3	3	3	3	3	3	3	2	2	2	2	2	2	2	2	3	2	3	3	3	3	3	2
9:36000001-36500000	4	3	3	3	3	3	3	4	3	3	3	2	2	3	3	3	3	3	3	3	2	2	2	2	2	2	2	2	3	2	3	3	3	3	3	2
9:38000001-38500000	4	3	3	3	3	3	3	4	3	3	3	2	2	3	3	3	3	3	3	3	2	2	2	2	2	2	2	2	3	2	3	3	3	3	3	2
9:71000001-71500000	4	3	4	4	4	3	3	4	4	3	4	3	4	3	3	3	3	3	3	4	4	4	4	4	4	4	4	4	3	2	4	4	4	3	4	2
9:75500001-76000000	4	3	4	4	4	3	3	4	4	3	4	3	4	3	3	3	3	3	3	4	4	4	4	4	4	4	4	4	3	2	4	4	4	3	4	2
9:76000001-76500000	3	3	3	3	3	2	3	3	3	3	2	2	2	2	3	3	3	3	3	3	3	3	3	3	3	3	2	3	3	2	3	3	3	3	3	2
9:87000001-87500000	3	3	3	3	3	2	3	3	3	3	2	2	2	2	3	3	3	3	3	3	3	3	3	3	3	3	2	3	3	2	3	3	3	3	3	2
9:87500001-88000000	3	3	3	3	3	2	3	3	3	3	2	2	2	3	3	3	3	3	3	3	3	3	3	3	3	3	2	3	3	2	3	3	3	3	3	2
9:89500001-90000000	3	3	3	3	3	2	3	3	3	3	2	2	2	3	3	3	3	3	3	3	3	3	3	3	3	3	2	3	3	2	3	3	3	3	3	2
9:90000001-90500000	3	4	4	3	3	4	3	3	4	3	2	2	4	4	3	3	4	3	3	3	4	4	4	4	4	4	4	4	3	3	3	3	3	3	3	4
9:90500001-91000000	3	4	4	3	3	4	3	3	4	3	2	4	4	4	3	3	4	3	4	3	4	4	4	4	4	4	4	4	3	3	3	3	3	3	3	4
9:91000001-91500000	3	4	4	3	3	4	3	5	4	3	4	4	4	4	3	3	4	3	4	4	4	4	4	4	4	4	4	4	4	3	4	3	3	4	4	4
9:91500001-92000000	3	4	4	4	4	4	4	5	4	4	4	4	4	4	4	4	4	3	4	4	4	4	4	4	4	4	4	4	4	3	4	4	4	4	4	4
9:103500001-104000000	3	4	4	4	4	4	4	5	4	4	4	4	4	4	4	4	4	3	4	4	4	4	4	4	4	4	4	4	4	3	4	4	4	4	4	4
9:104000001-104500000	3	4	4	5	4	4	4	5	4	4	4	4	4	4	4	4	4	3	4	4	4	4	4	4	4	4	4	4	4	3	4	4	4	4	4	4
9:105500001-106000000	3	4	4	5	4	4	4	5	4	4	4	4	4	4	4	4	4	3	4	4	4	4	4	4	4	4	4	4	4	3	4	4	4	4	4	4
9:106500001-107000000	3	4	4	5	4	4	4	5	4	4	4	4	4	4	4	4	4	4	4	4	4	4	4	4	4	4	4	4	4	3	4	4	4	4	4	4
9:117500001-118000000	3	4	4	5	4	4	4	5	4	4	4	4	4	4	4	4	4	4	4	4	4	4	4	4	4	4	4	4	4	3	4	4	4	4	4	4
9:118000001-118500000	3	4	3	5	3	4	4	5	4	4	4	4	4	4	3	3	3	4	4	4	4	4	4	4	4	4	4	4	4	3	3	3	4	4	4	4
9:120000001-120500000	3	4	3	5	3	4	4	5	4	4	4	4	4	4	3	3	3	4	4	4	4	4	4	4	4	4	4	4	4	3	3	3	4	4	4	4
9:120500001-121000000	4	4	3	5	3	4	4	5	4	4	4	4	4	4	3	3	3	4	4	4	4	4	4	4	4	4	4	4	4	3	3	3	4	4	4	4
9:124000001-124500000	4	4	3	5	3	4	4	5	4	4	4	4	4	4	3	3	3	4	4	4	4	4	4	4	4	4	4	4	4	3	3	3	4	4	4	4
9:124500001-125000000	4	4	3	5	3	4	4	5	4	4	4	4	4	4	3	3	3	4	4	5	4	4	4	4	4	4	4	4	4	3	3	3	4	4	4	4
9:125000001-125500000	4	4	3	5	3	4	4	5	4	4	4	4	4	4	3	3	3	4	5	5	4	4	4	4	4	4	4	4	4	3	3	3	4	4	4	5
9:125500001-126000000	4	4	3	5	3	4	4	5	4	4	4	4	5	4	3	3	3	4	5	5	4	4	4	4	4	4	5	4	4	3	3	3	4	4	5	5
9:126000001-126500000	4	4	3	5	3	4	5	5	4	4	4	4	5	4	3	3	3	4	5	5	4	4	4	4	4	4	5	4	4	3	3	3	4	4	5	5
9:127500001-128000000	4	4	3	5	3	4	5	5	4	4	4	4	5	4	3	3	3	4	5	5	4	4	4	4	4	4	5	4	4	3	3	3	4	4	5	5
9:128000001-128500000	4	4	5	5	3	4	5	5	4	4	4	4	5	4	3	3	3	4	5	5	4	4	4	4	4	4	5	4	4	3	3	3	4	4	5	5
9:129000001-129500000	4	4	5	5	3	4	5	5	4	4	4	4	5	4	3	3	3	4	5	5	4	4	4	4	4	4	5	4	4	3	3	3	4	4	5	5
9:129500001-130000000	4	4	5	5	3	4	5	5	4	4	4	4	5	4	3	3	3	4	5	4	4	4	4	4	4	4	5	4	4	3	3	3	4	4	5	5
9:130000001-130500000	4	4	5	4	3	4	5	5	4	4	4	4	4	4	3	3	3	4	4	4	4	4	4	4	4	4	4	4	4	3	3	3	4	4	5	4
9:131500001-132000000	4	4	5	4	3	4	5	5	4	4	4	4	4	4	3	3	3	4	4	4	4	4	4	4	4	4	4	4	4	3	3	3	4	4	5	4
9:132000001-132500000	4	4	3	4	3	4	5	5	4	3	4	4	4	4	3	3	3	4	4	4	4	4	4	4	4	4	4	4	4	3	3	3	4	4	5	4
9:134500001-135000000	4	4	3	4	3	4	5	5	4	3	4	4	4	4	3	3	3	4	4	4	4	4	4	4	4	4	4	4	4	3	3	3	4	4	5	4
9:135000001-135500000	4	4	3	4	3	4	3	5	4	3	4	4	4	4	3	3	3	4	4	4	4	4	4	4	4	4	4	4	4	3	3	3	4	4	5	4
9:137500001-138000000	4	4	3	4	3	4	3	5	4	3	4	4	4	4	3	3	3	4	4	4	4	4	4	4	4	4	4	4	4	3	3	3	4	4	5	4
9:138500001-139000000	4	4	3	4	3	4	3	5	4	3	4	4	4	4	3	3	3	4	4	3	4	4	4	4	4	4	4	4	4	3	3	3	4	4	5	4
10:29000001-29500000	2	3	3	3	3	3	3	3	3	3	3	3	3	3	3	3	3	3	3	2	3	3	3	3	3	3	3	3	3	3	3	3	3	3	3	3
10:29500001-30000000	3	3	3	3	3	3	3	3	3	3	3	3	3	3	3	3	3	3	3	2	3	3	3	3	3	3	3	3	3	3	3	3	3	3	3	3
10:52000001-52500000	3	3	3	3	3	3	3	3	3	3	3	3	3	3	3	3	3	3	3	2	3	3	3	3	3	3	3	3	3	3	3	3	3	3	3	3
10:52500001-53000000	2	3	3	2	2	3	2	2	2	3	3	2	2	2	3	3	2	2	3	2	2	3	3	3	2	3	2	2	2	2	2	2	2	3	3	3
10:53000001-53500000	2	2	2	2	2	2	2	2	2	3	2	2	2	2	2	2	2	2	2	2	2	3	2	2	2	2	2	2	2	2	2	2	2	2	2	2
10:62000001-62500000	2	2	2	2	2	2	2	2	2	3	2	2	2	2	2	2	2	2	2	2	2	3	2	2	2	2	2	2	2	2	2	2	2	2	2	2
10:62500001-63000000	4	7	4	4	4	4	4	5	4	4	4	4	4	4	4	4	4	4	4	2	4	4	4	4	4	4	4	4	4	5	4	4	5	5	5	12
10:63000001-63500000	4	7	4	4	4	4	4	5	4	4	4	4	4	4	4	4	4	4	4	4	4	4	4	4	4	4	4	4	4	5	4	4	5	5	5	12
10:66000001-66500000	4	7	4	4	4	4	4	5	4	4	4	4	4	4	4	4	4	4	4	4	4	4	4	4	4	4	4	4	4	5	4	4	5	5	5	12
10:66500001-67000000	4	7	4	4	4	4	4	5	4	4	4	4	4	4	4	4	4	4	4	4	4	4	4	4	4	4	4	4	4	5	4	4	4	5	5	12
10:67000001-67500000	4	7	4	4	4	4	4	5	4	4	4	4	4	4	4	4	4	4	4	4	4	4	4	4	4	4	4	4	4	5	4	4	4	4	5	12
10:74000001-74500000	4	7	4	4	4	4	4	5	4	4	4	4	4	4	4	4	4	4	4	4	4	4	4	4	4	4	4	4	4	5	4	4	4	4	5	12
10:75000001-75500000	4	11	6	6	6	4	7	5	6	4	4	4	4	4	6	4	6	6	6	6	4	4	4	4	4	4	4	4	7	9	4	6	6	4	5	12
10:76000001-76500000	6	11	6	6	6	4	7	5	6	4	4	6	6	6	6	4	6	6	6	6	6	4	6	6	6	6	6	6	7	9	6	6	6	7	5	12
10:76500001-77000000	6	11	6	6	6	6	7	5	6	5	6	6	6	6	6	6	6	6	6	6	6	6	6	6	6	6	6	6	7	9	6	6	6	7	5	12
10:83500001-84000000	6	11	6	6	6	6	7	5	6	5	6	6	6	6	6	6	6	6	6	6	6	6	6	6	6	6	6	6	7	9	6	6	6	7	5	12
10:84000001-84500000	6	4	6	6	6	6	7	5	6	5	6	6	6	6	6	6	6	6	6	6	6	6	6	6	6	6	6	6	7	5	6	6	6	7	5	4
10:85500001-86000000	6	4	6	6	6	6	7	5	6	5	6	6	6	6	6	6	6	6	6	6	6	6	6	6	6	6	6	6	7	5	6	6	6	7	5	4
10:86000001-86500000	6	4	4	6	4	6	7	5	6	5	6	4	5	6	4	6	6	6	6	4	6	6	6	5	6	5	5	5	7	5	4	4	5	7	5	4
10:86500001-87000000	6	4	4	6	4	6	7	5	6	5	6	4	5	6	4	6	6	6	4	4	6	6	6	5	6	5	5	5	7	5	4	4	5	7	5	4
10:87500001-88000000	6	4	4	6	4	6	7	5	6	5	6	4	5	6	4	6	6	6	4	4	6	6	6	5	6	5	5	5	7	5	4	4	5	7	5	4
10:88000001-88500000	6	4	4	6	4	4	7	5	6	5	6	4	5	6	4	4	6	6	4	4	6	4	6	5	6	5	5	5	7	5	4	4	5	7	5	4
10:88500001-89000000	4	4	4	6	4	4	7	5	6	5	6	4	5	4	4	4	4	4	4	4	6	4	6	5	4	5	5	5	7	5	4	4	5	7	5	4
10:89000001-89500000	4	4	4	6	4	4	4	5	6	5	4	4	5	4	4	4	4	4	4	4	4	4	4	5	4	5	5	5	4	5	4	4	5	7	5	4
10:89500001-90000000	4	4	4	6	4	4	4	5	6	5	4	4	5	4	4	4	4	4	4	4	4	4	4	5	4	5	5	5	4	2	4	4	5	7	5	4
10:90500001-91000000	4	4	4	6	4	4	4	5	6	5	4	4	5	4	4	4	4	4	4	4	4	4	4	5	4	5	5	5	4	2	4	4	5	7	5	4
10:91000001-91500000	4	4	4	6	4	4	4	5	6	5	4	4	5	4	4	4	4	4	4	4	4	4	4	5	4	5	5	5	4	2	4	4	2	7	5	4
10:92000001-92500000	2	2	2	2	2	2	2	2	2	2	2	2	2	2	2	2	2	2	2	2	2	2	2	2	2	2	2	2	2	2	2	2	2	2	2	2
10:94500001-95000000	2	2	2	2	2	2	2	2	2	2	2	2	2	2	2	2	2	2	2	2	2	2	2	2	2	2	2	2	2	2	2	2	2	2	2	2
10:95000001-95500000	3	2	2	2	2	2	2	3	2	2	2	2	2	2	2	2	2	2	2	2	2	2	2	2	2	2	2	2	2	2	2	2	2	2	2	2
10:95500001-96000000	3	2	3	3	3	3	3	3	3	3	3	3	3	3	3	3	3	3	3	3	3	3	3	3	3	3	3	3	3	2	3	3	2	3	2	2
10:96000001-96500000	3	2	3	3	3	3	3	3	3	3	3	3	3	3	3	3	3	3	3	3	3	3	3	3	3	3	3	3	3	2	3	3	3	3	2	2
10:100500001-101000000	3	2	3	3	3	3	3	3	3	3	3	3	3	3	3	3	3	3	3	3	3	3	3	3	3	3	3	3	3	2	3	3	3	3	2	2
10:102000001-102500000	3	2	3	2	3	3	3	3	3	3	3	3	3	3	3	3	3	3	3	3	3	3	3	3	3	3	3	3	3	2	3	3	3	3	2	2
10:103500001-104000000	3	2	3	2	3	3	3	3	3	3	3	3	3	3	3	3	3	3	3	3	3	3	3	3	3	3	3	3	3	2	3	3	3	3	2	2
10:104000001-104500000	3	7	3	2	3	3	3	3	3	3	3	3	3	3	3	3	3	3	3	3	3	3	3	3	3	3	3	3	3	6	3	3	3	3	2	11
10:107000001-107500000	3	7	3	2	3	3	3	3	3	3	3	3	3	3	3	3	3	3	3	3	3	3	3	3	3	3	3	3	3	6	3	3	3	3	2	11
10:107500001-108000000	3	2	3	2	3	3	3	3	3	3	3	3	3	3	3	3	3	3	3	3	3	3	3	3	3	3	3	3	3	2	3	3	3	3	2	2
10:117500001-118000000	3	2	3	2	3	3	3	3	3	3	3	3	3	3	3	3	3	3	3	3	3	3	3	3	3	3	3	3	3	2	3	3	3	3	2	2
10:118000001-118500000	3	2	3	2	3	3	3	3	3	3	3	3	3	3	3	3	3	3	3	3	3	3	3	3	3	3	3	3	3	2	2	3	3	3	2	2
10:118500001-119000000	2	2	2	2	2	2	2	2	2	2	2	2	2	2	2	2	2	2	2	2	2	2	2	2	2	2	2	2	2	2	2	2	2	2	2	2
11:11000001-11500000	4	4	4	4	4	4	4	4	2	4	4	4	4	3	4	5	4	4	4	3	4	4	4	4	4	4	4	4	4	4	4	4	4	4	4	3
11:11500001-12000000	4	4	4	4	4	4	4	4	2	4	4	4	4	3	4	5	5	4	4	3	4	4	4	4	4	4	4	4	4	4	4	4	4	4	4	3
11:12000001-12500000	4	4	4	4	4	4	4	4	2	4	4	4	4	3	4	5	5	5	4	3	4	4	4	4	4	4	4	4	4	4	4	4	4	4	4	3
11:12500001-13000000	4	4	4	4	4	4	4	4	2	4	4	4	4	4	4	5	5	5	4	3	4	4	4	4	4	4	4	4	4	4	4	4	4	4	4	3
11:13500001-14000000	4	4	4	4	4	4	4	6	2	4	4	4	4	4	4	5	5	5	4	3	4	4	4	4	4	4	4	4	4	4	4	4	4	4	6	4
11:14000001-14500000	4	4	4	4	4	4	4	6	3	4	4	4	4	4	4	5	5	5	4	3	4	4	4	4	4	4	4	4	4	4	4	4	4	4	6	4
11:19000001-19500000	4	4	4	4	4	4	4	6	3	4	4	4	4	4	4	5	5	5	4	3	4	4	4	4	4	4	4	4	4	4	4	4	4	4	6	4
11:19500001-20000000	5	4	4	4	4	4	4	6	3	4	4	4	5	4	4	5	5	5	4	3	4	4	4	4	5	4	4	4	4	4	4	4	4	4	6	4
11:20500001-21000000	5	4	4	4	4	4	4	6	3	4	4	4	5	4	4	5	5	5	4	3	4	4	4	4	5	4	4	4	4	4	4	4	4	4	6	4
11:21000001-21500000	5	4	4	4	4	4	4	6	3	4	4	4	5	4	4	5	5	5	4	3	4	4	4	4	5	4	4	4	4	4	4	4	4	4	4	4
11:21500001-22000000	5	4	4	4	4	4	4	4	3	4	4	4	5	4	4	5	5	5	4	3	4	4	4	4	5	4	4	4	4	4	4	4	4	4	4	4
11:22000001-22500000	5	4	4	4	4	4	4	4	3	4	4	4	5	4	4	5	5	5	4	3	4	4	4	4	5	4	4	4	4	4	4	4	4	4	4	3
11:23000001-23500000	5	4	4	4	4	4	4	4	3	4	4	4	5	4	4	4	4	4	4	3	4	4	4	4	5	4	4	4	4	4	4	4	4	4	4	3
11:24000001-24500000	5	4	4	4	4	4	4	4	3	4	4	5	5	5	4	4	4	4	4	3	5	4	4	5	5	5	5	4	4	4	4	4	4	4	4	3
11:27500001-28000000	5	4	4	4	4	4	4	4	3	4	4	5	5	5	4	4	4	4	4	3	5	4	4	5	5	5	5	4	4	4	4	4	4	4	4	3
11:28000001-28500000	5	4	4	4	4	4	4	4	3	4	4	5	5	4	4	4	4	4	4	3	4	4	4	4	5	5	4	4	4	4	4	4	4	4	4	3
11:28500001-29000000	4	4	4	4	4	4	4	4	3	4	4	4	4	4	4	4	4	4	4	3	4	4	4	4	4	4	4	4	4	4	4	4	4	4	4	3
11:39500001-40000000	4	4	4	4	4	4	4	4	3	4	4	4	4	4	4	4	4	4	4	3	4	4	4	4	4	4	4	4	4	4	4	4	4	4	4	3
11:41000001-41500000	4	4	4	4	4	4	4	4	3	4	4	5	5	5	4	4	4	4	4	3	5	4	4	5	5	5	5	4	4	4	4	4	4	4	4	3
11:41500001-42000000	5	4	4	4	4	4	4	4	3	4	4	5	5	5	4	4	4	4	4	3	5	4	4	5	5	5	5	4	4	4	4	4	4	4	4	3
11:44500001-45000000	5	4	4	4	4	4	4	4	3	4	4	5	5	5	4	4	4	4	4	3	5	4	4	5	5	5	5	4	4	4	4	4	4	4	4	3
11:45000001-45500000	5	4	4	4	4	4	4	4	5	4	4	5	5	5	4	4	4	4	4	3	5	4	4	5	5	5	5	4	4	4	4	4	4	4	4	3
11:46500001-47000000	5	4	4	4	4	4	4	4	5	4	4	5	5	5	4	4	4	4	4	3	5	4	4	5	5	5	5	4	4	4	4	4	4	4	4	3
11:47000001-47500000	5	4	4	4	4	4	4	4	5	4	4	5	5	5	4	4	4	4	4	3	5	4	4	5	5	5	5	4	4	4	4	4	5	4	4	3
11:47500001-48000000	5	4	4	4	4	4	4	4	5	4	4	5	5	5	4	4	4	4	4	3	5	4	4	5	5	5	5	4	4	4	4	4	5	4	4	3
11:55500001-56000000	5	4	4	4	5	4	4	4	5	4	4	5	5	5	5	4	5	5	4	3	5	4	4	5	5	5	5	4	4	4	5	4	5	4	4	4
11:58000001-58500000	5	4	4	4	5	4	4	4	5	4	4	5	5	5	5	4	5	5	4	3	5	4	4	5	5	5	5	4	4	4	5	4	5	4	4	4
11:58500001-59000000	5	4	5	4	5	4	4	4	5	4	4	5	5	5	5	4	5	5	4	3	5	4	4	5	5	5	5	4	4	4	5	4	5	4	4	4
11:59000001-59500000	5	4	5	4	5	4	4	4	5	4	4	5	5	5	5	4	5	5	4	3	5	4	4	5	5	5	5	4	4	4	5	4	5	4	4	4
11:59500001-60000000	4	4	5	4	5	4	4	4	5	4	4	4	4	4	5	4	5	5	4	3	4	4	4	4	4	4	4	4	4	4	5	4	5	4	4	4
11:62000001-62500000	4	4	5	4	5	4	4	4	5	4	4	4	4	4	5	4	5	5	4	3	4	4	4	4	4	4	4	4	4	4	5	4	5	4	4	4
11:62500001-63000000	4	4	5	4	5	4	4	4	5	4	4	4	4	4	5	4	5	5	4	3	4	4	4	4	4	4	4	4	4	4	4	4	5	4	4	4
11:63500001-64000000	4	4	4	4	4	4	4	4	5	4	4	4	4	4	4	4	4	5	4	3	4	4	4	4	4	4	4	4	4	4	4	4	5	4	4	4
11:68000001-68500000	4	4	4	4	4	4	4	4	5	4	4	4	4	4	4	4	4	5	4	3	4	4	4	4	4	4	4	4	4	4	4	4	5	4	4	4
11:68500001-69000000	4	4	4	4	4	4	4	4	5	4	4	4	4	4	4	4	4	5	4	3	4	4	4	4	4	4	4	4	4	4	4	4	4	4	4	4
11:93500001-94000000	4	4	4	4	4	4	4	4	5	4	4	4	4	4	4	4	4	5	4	3	4	4	4	4	4	4	4	4	4	4	4	4	4	4	4	4
11:94500001-95000000	3	4	4	4	4	4	4	4	5	4	4	4	4	4	4	4	4	5	4	3	4	4	4	4	4	4	4	4	4	4	4	4	4	4	4	4
11:96500001-97000000	3	4	4	4	4	4	4	4	5	4	4	4	4	4	4	4	4	5	4	3	4	4	4	4	4	4	4	4	4	4	4	4	4	4	4	4
11:97000001-97500000	3	4	4	4	4	4	4	4	5	4	4	4	4	4	4	3	4	5	4	3	4	4	4	4	4	4	4	4	4	4	4	4	4	4	4	4
11:98000001-98500000	3	4	4	4	4	4	4	4	5	4	4	4	4	4	4	3	4	5	4	3	4	4	4	4	4	4	4	4	4	4	4	4	4	4	4	4
11:98500001-99000000	3	4	4	4	4	4	4	4	5	4	4	4	4	4	4	3	4	3	4	3	4	4	4	4	4	4	4	4	4	4	4	4	4	4	4	4
11:101500001-102000000	3	4	4	4	4	4	4	4	5	4	4	4	4	4	4	3	4	3	4	3	4	4	4	4	4	4	4	4	4	4	4	4	4	4	4	4
11:102000001-102500000	3	2	3	4	3	3	3	3	4	3	3	2	2	3	3	3	3	3	3	2	3	3	3	3	3	3	3	3	3	2	3	3	3	3	3	3
11:103500001-104000000	3	2	3	3	3	3	3	3	4	3	3	2	2	3	3	3	3	3	3	2	3	3	3	3	3	3	3	3	3	2	3	3	3	3	3	3
11:110000001-110500000	3	2	3	3	3	3	3	3	4	3	3	2	2	3	3	3	3	3	3	2	3	3	3	3	3	3	3	3	3	2	3	3	3	3	3	3
11:110500001-111000000	3	2	3	2	3	3	3	3	4	3	3	2	2	3	3	3	3	3	3	2	3	3	3	3	3	3	3	3	3	2	3	3	3	3	3	3
11:121000001-121500000	3	2	3	2	3	3	3	3	4	3	3	2	2	3	3	3	3	3	3	2	3	3	3	3	3	3	3	3	3	2	3	3	3	3	3	3
11:121500001-122000000	3	2	3	4	3	3	3	3	4	3	3	2	2	3	3	3	3	3	3	2	3	3	3	3	3	3	3	3	3	2	3	3	3	3	3	3
11:126000001-126500000	3	2	3	4	3	3	3	3	4	3	3	2	2	3	3	3	3	3	3	2	3	3	3	3	3	3	3	3	3	2	3	3	3	3	3	3
11:126500001-127000000	3	2	3	2	3	3	3	3	4	3	3	2	2	3	3	3	3	3	3	2	3	3	3	3	3	3	3	3	3	2	3	3	3	3	3	3
11:128500001-129000000	3	2	3	2	3	3	3	3	4	3	3	2	2	3	3	3	3	3	3	2	3	3	3	3	3	3	3	3	3	2	3	3	3	3	3	3
11:129500001-130000000	3	2	3	2	3	3	3	3	4	4	3	2	2	3	3	3	3	3	3	2	3	3	3	3	3	3	3	3	4	2	3	3	3	4	3	3
11:130000001-130500000	3	2	3	2	3	3	3	3	4	4	3	2	2	3	3	4	3	3	3	2	3	3	3	3	3	3	3	3	4	3	3	3	3	4	3	3
11:132000001-132500000	3	2	3	2	3	3	3	3	4	4	3	2	2	3	3	4	3	3	3	2	3	3	3	3	3	3	3	3	4	3	3	3	3	4	3	3
11:132500001-133000000	4	3	4	2	3	4	3	4	5	4	4	3	4	3	3	4	4	5	4	3	4	4	4	4	4	4	3	4	4	3	3	3	3	4	3	3
11:133000001-133500000	4	3	4	2	3	4	3	4	5	4	4	3	4	3	4	4	4	5	4	3	4	4	4	4	4	4	3	4	4	3	3	3	3	4	3	3
12:9000001-9500000	3	4	4	4	4	4	4	4	3	4	4	4	4	4	4	4	4	4	4	4	4	4	4	4	3	4	4	4	3	4	4	4	4	4	4	5
12:10000001-10500000	1	4	3	3	3	2	3	4	3	2	2	4	4	2	2	2	4	3	2	2	3	4	4	2	3	4	3	3	3	2	2	4	2	3	3	5
12:11500001-12000000	1	4	3	3	3	2	3	4	3	2	2	4	4	2	2	2	4	3	2	2	3	4	4	2	3	4	3	3	3	2	2	4	2	3	3	5
12:12000001-12500000	1	4	3	3	3	2	3	4	3	2	2	4	4	2	2	2	4	3	2	2	3	4	4	2	3	4	3	3	3	2	2	4	2	3	3	2
12:14000001-14500000	1	4	3	3	3	2	3	4	3	2	2	4	4	2	2	2	4	3	2	2	3	4	4	2	3	4	3	3	3	2	2	4	2	3	3	2
12:14500001-15000000	3	4	3	3	3	4	3	4	3	2	2	4	4	2	4	4	4	3	4	2	3	4	4	4	3	4	3	3	3	3	2	4	4	3	4	2
12:16500001-17000000	3	4	3	3	3	4	3	4	3	2	2	4	4	2	4	4	4	3	4	2	3	4	4	4	3	4	3	3	3	3	2	4	4	3	4	2
12:17000001-17500000	3	4	4	4	4	4	4	4	3	4	4	4	4	4	4	4	4	4	4	4	4	4	4	4	4	4	4	4	4	3	4	4	4	4	4	4
12:30000001-30500000	3	4	4	4	4	4	4	4	3	4	4	4	4	4	4	4	4	4	4	4	4	4	4	4	4	4	4	4	4	3	4	4	4	4	4	4
12:31500001-32000000	3	4	4	4	4	4	5	4	3	4	4	4	4	4	4	4	4	4	4	4	4	4	4	4	4	4	4	4	4	3	4	4	4	4	4	4
12:32500001-33000000	3	4	4	4	4	4	5	4	3	4	4	4	4	4	4	4	4	4	4	4	4	4	4	4	4	4	4	4	4	3	4	4	4	4	4	4
12:33000001-33500000	3	4	4	4	4	4	5	4	3	4	4	4	4	4	4	4	4	4	4	4	4	4	4	4	4	4	4	4	4	3	4	4	4	5	4	4
12:33500001-34000000	3	4	4	4	4	4	5	4	3	4	4	4	4	4	4	4	4	4	4	4	4	4	4	4	4	4	4	4	4	3	4	4	4	5	4	4
12:39000001-39500000	4	4	4	4	4	4	5	5	3	4	4	4	4	4	4	4	5	5	4	4	4	4	4	4	4	4	4	5	4	3	4	4	4	5	4	4
12:42500001-43000000	4	4	4	4	4	4	5	5	3	4	4	4	4	4	4	4	5	5	4	4	4	4	4	4	4	4	4	5	4	3	4	4	4	5	4	4
12:43000001-43500000	4	4	4	4	4	4	5	5	3	4	4	4	4	4	4	4	5	5	4	4	4	4	4	4	4	4	4	5	3	3	4	4	4	5	4	4
12:45500001-46000000	4	4	4	4	4	4	5	5	3	4	4	4	4	4	4	4	5	5	4	4	4	4	4	4	4	4	4	5	3	3	4	4	4	5	4	4
12:46000001-46500000	4	4	3	3	4	4	3	5	3	4	3	4	4	4	4	3	5	3	3	3	3	4	4	3	4	3	4	3	3	3	4	4	4	3	3	4
12:46500001-47000000	4	4	3	3	3	4	3	3	3	4	3	3	3	3	4	3	5	3	3	3	3	4	3	3	3	3	3	3	3	3	4	4	4	3	3	4
12:47000001-47500000	4	4	3	3	3	4	3	3	3	4	3	3	3	3	4	3	3	3	3	3	3	4	3	3	3	3	3	3	3	3	3	3	4	3	3	3
12:47500001-48000000	4	4	3	3	3	4	3	3	3	2	3	3	3	3	4	3	3	3	3	3	3	4	3	3	3	3	3	3	3	3	3	3	4	3	3	3
12:51500001-52000000	4	4	3	3	3	4	3	3	3	2	3	3	3	3	4	3	3	3	3	3	3	4	3	3	3	3	3	3	3	3	3	3	4	3	3	3
12:52000001-52500000	4	4	4	4	4	4	5	5	4	4	4	4	4	4	4	4	4	4	3	4	4	4	4	4	4	4	4	4	4	3	4	4	4	4	4	4
12:56000001-56500000	4	4	4	4	4	4	5	5	4	4	4	4	4	4	4	4	4	4	3	4	4	4	4	4	4	4	4	4	4	3	4	4	4	4	4	4
12:57500001-58000000	4	4	4	4	4	4	5	5	4	4	4	4	4	4	4	4	4	4	6	4	4	4	4	4	4	4	4	4	4	3	4	4	4	4	4	4
12:60000001-60500000	4	4	4	4	4	4	5	5	4	4	4	4	4	4	4	4	4	4	6	4	4	4	4	4	4	4	4	4	4	3	4	4	4	4	4	4
12:61000001-61500000	3	4	4	4	4	4	4	5	4	4	4	4	4	4	4	4	4	4	4	4	4	4	4	4	4	4	4	4	4	3	4	4	4	4	4	4
12:61500001-62000000	3	4	4	4	4	4	4	4	4	4	4	4	4	4	4	4	4	4	4	4	4	4	4	4	4	4	4	4	4	3	4	4	4	4	4	4
12:69500001-70000000	3	4	4	4	4	4	4	4	4	4	4	4	4	4	4	4	4	4	4	4	4	4	4	4	4	4	4	4	4	3	4	4	4	4	4	4
12:70500001-71000000	4	4	4	4	4	4	4	4	4	4	4	4	4	4	4	4	4	4	4	4	4	4	4	4	4	4	4	4	4	3	4	4	4	4	4	4
12:71000001-71500000	4	4	4	3	4	4	4	4	4	4	4	4	4	4	4	4	4	4	4	4	4	4	4	4	4	4	4	4	4	3	4	4	4	4	4	4
12:91000001-91500000	4	4	4	3	4	4	4	4	4	4	4	4	4	4	4	4	4	4	4	4	4	4	4	4	4	4	4	4	4	3	4	4	4	4	4	4
12:92000001-92500000	3	3	3	3	3	3	3	3	3	3	3	3	3	3	3	3	3	3	3	4	3	3	3	3	3	3	3	3	3	3	3	3	4	3	3	3
12:92500001-93000000	3	3	3	3	3	3	3	3	3	3	3	3	3	3	3	3	3	3	3	3	3	3	3	3	3	3	3	3	3	3	3	3	3	3	3	3
12:115500001-116000000	3	3	3	3	3	3	3	3	3	3	3	3	3	3	3	3	3	3	3	3	3	3	3	3	3	3	3	3	3	3	3	3	3	3	3	3
12:116000001-116500000	3	3	3	4	3	3	3	3	4	3	4	4	4	3	4	3	3	3	3	3	4	3	4	3	4	4	4	4	4	3	4	4	3	3	3	3
12:116500001-117000000	4	3	3	4	3	3	4	4	4	3	4	4	4	4	4	3	3	5	3	4	4	3	4	3	4	4	4	4	4	3	4	4	3	4	4	3
12:117000001-117500000	4	3	3	4	4	3	4	4	4	3	4	4	4	4	4	3	5	5	3	4	4	3	4	4	4	4	4	4	4	3	4	4	3	4	4	3
12:117500001-118000000	4	3	3	4	4	3	4	4	4	3	4	4	4	4	4	4	5	5	3	4	4	3	4	4	4	4	4	4	4	3	4	4	3	4	4	3
12:119500001-120000000	4	3	3	4	4	3	4	4	4	3	4	4	4	4	4	4	5	5	3	4	4	3	4	4	4	4	4	4	4	3	4	4	3	4	4	3
12:120000001-120500000	4	3	5	4	4	3	4	4	4	3	4	4	4	4	4	4	5	5	3	4	4	3	4	4	4	4	4	4	4	3	4	4	3	4	4	3
12:121000001-121500000	4	3	5	4	4	3	4	4	4	3	4	4	4	4	4	4	5	5	3	4	4	3	4	4	4	4	4	4	4	3	4	4	3	4	4	3
12:121500001-122000000	4	3	5	4	4	3	4	4	4	3	4	4	4	4	4	4	5	5	3	4	4	3	4	3	4	4	4	4	3	3	4	4	3	4	4	3
12:122000001-122500000	3	3	5	3	4	3	3	3	3	3	3	3	3	3	4	4	5	5	3	3	3	3	3	3	3	3	3	3	3	3	4	4	3	3	3	3
12:122500001-123000000	3	3	3	3	4	3	3	3	3	3	3	3	3	3	4	3	3	5	3	3	3	3	3	3	3	3	3	3	3	3	4	4	3	3	3	3
12:123000001-123500000	3	3	3	3	3	3	3	3	3	3	3	3	3	3	3	3	3	3	3	3	3	3	3	3	3	3	3	3	3	3	3	3	3	3	3	3
13:24000001-24500000	5	2	4	4	4	3	4	5	3	3	3	4	4	4	3	4	5	6	6	3	4	3	3	3	4	4	4	4	4	3	4	3	4	4	6	2
13:25500001-26000000	4	2	4	4	4	3	3	4	3	3	3	3	3	3	3	4	4	4	5	3	3	3	3	3	3	3	3	3	3	3	4	3	4	3	4	2
13:33500001-34000000	4	2	4	4	4	3	3	4	3	3	3	3	3	3	3	4	4	4	5	3	3	3	3	3	3	3	3	3	3	3	4	3	4	3	4	2
13:34000001-34500000	4	2	4	4	4	3	3	4	3	3	3	3	3	3	3	4	4	4	5	2	3	3	3	3	3	3	3	3	3	3	4	3	4	3	4	2
13:38500001-39000000	4	2	4	4	4	3	3	4	3	3	3	3	3	3	3	4	4	4	5	2	3	3	3	3	3	3	3	3	3	3	4	3	4	3	4	2
13:39000001-39500000	4	2	4	4	4	3	3	4	5	3	3	3	3	3	3	4	4	4	5	2	3	3	3	3	3	3	3	3	3	3	4	3	4	3	4	2
13:45000001-45500000	4	2	4	4	4	3	3	4	5	3	3	3	3	3	3	4	4	4	5	2	3	3	3	3	3	3	3	3	3	3	4	3	4	3	4	2
13:45500001-46000000	4	2	4	4	4	3	3	4	4	3	3	3	3	3	3	4	4	4	5	2	3	3	3	3	3	3	3	3	3	3	4	3	4	3	4	2
13:48500001-49000000	4	2	4	4	4	3	3	4	4	3	3	3	3	3	3	4	4	4	5	2	3	3	3	3	3	3	3	3	3	3	4	3	4	3	4	2
13:49000001-49500000	4	2	4	4	4	3	4	5	4	3	4	4	4	4	3	4	4	5	5	3	4	3	3	4	4	4	3	4	3	3	4	3	4	4	4	2
13:53500001-54000000	4	2	4	4	4	3	4	5	4	3	4	4	4	4	3	4	4	5	5	3	4	3	3	4	4	4	3	4	3	3	4	3	4	4	4	2
13:54000001-54500000	4	2	4	4	4	3	4	4	4	3	3	3	3	3	3	4	4	4	5	3	3	3	3	3	3	3	3	3	3	3	4	3	4	4	4	2
13:59000001-59500000	4	2	4	4	4	3	4	4	4	3	3	3	3	3	3	4	4	4	5	3	3	3	3	3	3	3	3	3	3	3	4	3	4	4	4	2
13:59500001-60000000	4	2	4	4	4	3	4	5	4	3	3	3	3	4	3	4	4	4	5	3	4	3	3	3	3	3	3	3	3	3	4	3	4	4	4	2
13:60000001-60500000	4	2	4	4	4	3	4	5	4	3	3	3	3	4	3	4	4	4	5	3	4	3	3	3	3	4	3	4	3	3	4	3	4	4	4	2
13:60500001-61000000	4	2	4	4	4	3	4	5	4	3	3	3	3	4	3	4	4	4	5	3	4	3	3	3	3	4	3	4	3	3	4	3	4	4	4	2
13:61000001-61500000	4	2	4	4	4	3	4	5	4	3	3	3	3	4	3	4	4	4	5	3	4	3	3	3	3	4	3	4	3	3	4	3	4	4	4	3
13:63500001-64000000	4	2	4	4	4	3	4	5	4	3	3	3	3	4	3	4	4	4	5	3	4	3	3	3	3	4	3	4	3	3	4	3	4	4	4	3
13:64500001-65000000	4	2	4	4	4	3	4	5	4	3	3	3	3	4	3	4	4	4	5	3	3	3	3	3	3	3	3	3	3	3	4	3	4	4	4	3
13:65000001-65500000	4	2	4	4	4	3	4	5	4	3	3	3	3	4	3	4	4	4	5	3	3	3	3	3	3	3	3	3	3	3	4	3	4	4	4	3
13:65500001-66000000	4	2	4	4	4	3	4	5	5	3	3	3	3	4	3	4	4	4	5	3	3	3	3	3	3	3	3	3	3	3	4	3	4	4	4	3
13:67500001-68000000	4	2	4	4	4	3	4	5	5	3	3	3	3	4	3	4	4	4	5	3	3	3	3	3	3	3	3	3	3	3	4	3	4	4	4	3
13:69000001-69500000	4	2	4	4	4	3	3	4	4	3	3	3	3	3	3	4	4	4	5	2	3	3	3	3	3	3	3	3	3	3	4	3	4	3	4	3
13:70000001-70500000	4	2	4	4	4	3	3	4	4	3	3	3	3	3	3	4	4	4	5	2	3	3	3	3	3	3	3	3	3	3	4	3	4	3	4	3
13:70500001-71000000	4	3	4	4	4	3	3	4	4	3	3	3	3	3	3	4	4	4	5	2	3	3	3	3	3	3	3	3	3	3	4	3	4	3	4	3
13:75000001-75500000	4	3	4	4	4	3	3	4	4	3	3	3	3	3	3	4	4	4	5	2	3	3	3	3	3	3	3	3	3	3	4	3	4	3	4	3
13:75500001-76000000	4	3	4	4	4	3	3	4	4	3	3	3	4	3	3	4	4	4	5	2	4	3	3	3	3	4	4	3	3	3	4	3	4	3	4	3
13:78000001-78500000	4	3	4	4	4	3	3	4	4	3	3	3	4	3	3	4	4	4	5	2	4	3	3	3	3	4	4	3	3	3	4	3	4	3	4	3
13:78500001-79000000	4	3	4	4	4	3	3	4	4	3	3	3	3	3	3	4	4	4	5	2	4	3	3	3	3	4	3	3	3	3	4	3	4	3	4	3
13:79000001-79500000	4	3	4	4	4	3	3	4	4	3	3	3	3	3	3	4	4	4	5	2	4	3	3	3	3	4	3	3	3	3	4	3	4	3	4	3
13:79500001-80000000	4	3	4	4	4	3	3	4	4	3	3	3	3	3	3	4	4	4	5	2	3	3	3	3	3	3	3	3	3	3	4	3	4	3	4	3
13:89500001-90000000	4	3	4	4	4	3	3	4	4	3	3	3	3	3	3	4	4	4	5	2	3	3	3	3	3	3	3	3	3	3	4	3	4	3	4	3
13:90000001-90500000	4	3	4	4	4	3	3	4	4	3	3	3	3	3	3	4	4	4	5	3	3	3	3	3	3	3	3	3	3	3	4	3	4	3	4	3
13:98500001-99000000	4	3	4	4	4	3	3	4	4	3	3	3	3	3	3	4	4	4	5	3	3	3	3	3	3	3	3	3	3	3	4	3	4	3	4	3
13:99000001-99500000	4	3	4	4	4	3	3	4	5	3	3	3	3	3	3	4	4	4	5	3	3	3	3	3	3	3	3	3	3	3	4	3	4	3	4	3
13:107500001-108000000	4	3	4	4	4	3	3	4	5	3	3	3	3	3	3	4	4	4	5	3	3	3	3	3	3	3	3	3	3	3	4	3	4	3	4	3
13:108000001-108500000	4	3	4	4	4	3	3	4	5	3	3	3	3	3	3	4	4	4	5	4	3	3	3	3	3	3	3	3	3	3	4	3	4	3	4	3
13:108500001-109000000	4	3	4	4	4	5	3	4	5	3	3	3	3	3	3	5	5	5	5	4	3	3	3	3	3	3	3	3	3	3	4	3	4	3	4	3
14:27000001-27500000	2	3	4	4	4	4	3	3	4	4	3	3	3	4	4	4	4	4	4	4	3	3	3	3	3	3	3	3	4	3	4	4	4	4	4	3
14:27500001-28000000	2	3	4	4	4	4	3	3	4	4	3	3	3	4	4	4	4	4	4	4	3	3	3	3	3	3	3	3	4	3	4	4	4	4	3	3
14:28000001-28500000	2	3	4	4	4	4	3	3	4	4	3	3	3	4	4	4	4	4	4	4	3	3	3	3	3	3	3	3	4	3	4	4	4	4	3	3
14:28500001-29000000	2	3	4	3	4	4	3	3	4	4	3	3	3	4	4	4	4	4	4	4	3	3	3	3	3	3	3	3	4	3	4	4	4	4	3	3
14:31000001-31500000	2	3	4	3	4	4	3	3	4	4	3	3	3	4	4	4	4	4	4	4	3	3	3	3	3	3	3	3	4	3	4	4	4	4	3	3
14:31500001-32000000	2	3	4	3	4	4	4	3	4	4	3	3	3	4	4	4	4	4	4	4	3	3	3	3	3	3	3	3	4	3	4	4	4	4	3	3
14:33500001-34000000	2	3	4	3	4	4	4	3	4	4	3	3	3	4	4	4	4	4	4	4	3	3	3	3	3	3	3	3	4	3	4	4	4	4	3	3
14:34000001-34500000	3	3	4	3	4	4	4	3	4	4	3	3	3	4	4	4	4	4	4	4	3	3	3	3	3	3	3	3	4	3	4	4	4	4	3	3
14:37500001-38000000	3	3	4	3	4	4	4	3	4	4	3	3	3	4	4	4	4	4	4	4	3	3	3	3	3	3	3	3	4	3	4	4	4	4	3	3
14:38000001-38500000	3	3	4	3	4	4	3	3	4	4	3	3	3	4	4	4	4	4	4	4	3	3	3	3	3	3	3	3	4	3	4	4	4	4	3	3
14:47500001-48000000	3	3	4	3	4	4	3	3	4	4	3	3	3	4	4	4	4	4	4	4	3	3	3	3	3	3	3	3	4	3	4	4	4	4	3	3
14:48000001-48500000	3	3	4	3	4	4	4	3	4	4	3	3	3	4	4	4	4	4	4	4	3	3	3	3	3	3	3	3	4	3	4	4	4	4	3	3
14:50000001-50500000	3	3	4	3	4	4	4	3	4	4	3	3	3	4	4	4	4	4	4	4	3	3	3	3	3	3	3	3	4	3	4	4	4	4	3	3
14:50500001-51000000	3	3	4	3	4	4	4	3	4	4	3	3	3	4	4	4	4	5	4	4	3	3	3	3	3	3	3	3	4	3	4	4	4	4	3	3
14:53500001-54000000	3	3	4	3	4	4	4	3	4	4	3	3	3	4	4	4	4	5	4	4	3	3	3	3	3	3	3	3	4	3	4	4	4	4	3	3
14:54000001-54500000	3	3	4	3	4	4	4	3	4	4	3	3	3	4	4	4	4	4	4	4	3	3	3	3	3	3	3	3	4	3	4	4	4	4	3	3
14:54500001-55000000	3	3	4	3	4	4	4	3	4	4	3	3	3	3	4	4	4	4	4	4	3	3	3	3	3	3	3	3	4	3	4	4	4	4	3	3
14:60000001-60500000	3	3	4	3	4	4	4	3	4	4	3	3	3	3	4	4	4	4	4	4	3	3	3	3	3	3	3	3	4	3	4	4	4	4	3	3
14:60500001-61000000	3	3	4	3	4	4	3	3	4	4	3	3	3	3	4	4	4	4	4	4	3	3	3	3	3	3	3	3	4	3	4	4	4	4	3	2
14:61500001-62000000	2	2	3	2	3	4	3	2	3	3	2	2	2	2	3	4	4	4	3	4	2	2	2	2	2	2	2	2	3	2	3	3	3	3	2	2
14:62000001-62500000	2	2	3	2	3	2	3	2	3	3	2	2	2	2	3	4	4	4	3	2	2	2	2	2	2	2	2	2	3	2	3	3	3	3	2	2
14:63500001-64000000	2	2	3	2	3	2	3	2	3	3	2	2	2	2	3	4	4	4	3	2	2	2	2	2	2	2	2	2	3	2	3	3	3	3	2	2
14:64000001-64500000	2	2	3	2	3	2	3	2	3	3	2	2	2	2	3	3	3	4	3	2	2	2	2	2	2	2	2	2	3	2	3	3	3	3	2	2
14:64500001-65000000	2	2	3	2	3	2	3	2	3	3	2	2	2	2	3	3	3	4	3	2	2	2	2	2	2	2	2	2	3	2	3	3	3	3	2	2
14:65000001-65500000	2	2	3	2	3	2	3	2	3	3	2	2	2	2	3	3	3	3	3	2	2	2	2	2	2	2	2	2	3	2	3	3	3	3	2	2
14:66500001-67000000	2	2	3	2	3	2	3	2	3	3	2	2	2	2	3	3	3	3	3	2	2	2	2	2	2	2	2	2	3	2	3	3	3	3	2	2
14:67000001-67500000	2	2	3	2	3	2	3	2	2	3	2	2	2	2	3	3	3	3	3	2	2	2	2	2	2	2	2	2	3	2	3	3	3	3	2	2
14:78500001-79000000	2	2	3	2	3	2	3	2	2	3	2	2	2	2	3	3	3	3	3	2	2	2	2	2	2	2	2	2	3	2	3	3	3	3	2	2
14:79000001-79500000	2	2	3	2	3	2	3	2	2	3	2	2	2	2	3	3	3	3	3	2	2	2	2	2	2	2	2	2	3	2	3	3	3	3	2	3
14:81000001-81500000	2	2	3	2	3	2	3	2	2	3	2	2	2	2	3	3	3	3	3	2	2	2	2	2	2	2	2	2	3	2	3	3	3	3	2	3
14:81500001-82000000	3	3	4	3	4	2	4	3	3	4	3	3	3	3	4	4	4	4	4	3	3	3	3	3	3	3	3	3	4	3	4	4	4	4	3	3
14:82000001-82500000	3	3	4	3	4	3	4	3	3	4	3	3	3	3	4	4	4	4	4	3	3	3	3	3	3	3	3	3	4	3	4	4	4	4	3	3
14:88000001-88500000	3	3	4	3	4	3	4	3	3	4	3	3	3	3	4	4	4	4	4	3	3	3	3	3	3	3	3	3	4	3	4	4	4	4	3	3
14:89000001-89500000	3	3	4	3	4	3	3	3	3	4	3	3	3	3	4	4	4	4	4	3	3	3	3	3	3	3	3	3	4	3	4	4	4	4	3	3
14:98000001-98500000	3	3	4	3	4	3	3	3	3	4	3	3	3	3	4	4	4	4	4	3	3	3	3	3	3	3	3	3	4	3	4	4	4	4	3	3
14:98500001-99000000	3	3	4	3	4	3	3	3	3	4	3	3	3	3	4	4	4	4	4	4	3	3	3	3	3	3	3	3	4	3	4	4	4	4	3	3
14:99500001-100000000	3	3	4	3	4	3	3	3	3	4	3	3	3	3	4	4	4	4	4	4	3	3	3	3	3	3	3	3	4	3	4	4	4	4	3	3
14:100000001-100500000	3	3	4	3	4	3	3	3	3	4	3	3	3	3	4	4	4	5	4	4	3	3	3	3	3	3	3	3	4	3	4	4	4	4	3	3
15:27000001-27500000	3	4	4	3	4	4	4	4	4	3	3	3	3	3	3	4	4	4	4	4	3	3	3	3	3	3	3	3	4	3	4	3	4	4	4	4
15:29500001-30000000	3	4	4	3	4	4	3	4	4	3	3	3	3	3	3	4	4	4	4	3	3	3	3	3	3	3	3	3	4	3	4	3	4	4	4	4
15:32000001-32500000	3	4	4	3	4	4	3	4	4	3	3	3	3	3	3	4	4	4	4	3	3	3	3	3	3	3	3	3	4	3	4	3	4	4	4	4
15:33000001-33500000	3	4	4	3	4	4	3	4	4	3	3	3	3	3	3	4	4	4	3	3	3	3	3	3	3	3	3	3	4	3	4	3	4	4	4	4
15:66500001-67000000	3	4	4	3	4	4	3	4	4	3	3	3	3	3	3	4	4	4	3	3	3	3	3	3	3	3	3	3	4	3	4	3	4	4	4	4
15:67000001-67500000	3	4	4	3	4	4	3	4	4	3	3	3	3	3	3	4	4	4	3	3	3	3	3	3	3	3	3	3	5	3	4	3	4	5	4	4
15:67500001-68000000	3	4	4	3	4	4	3	4	4	3	3	3	3	3	3	4	4	4	3	3	3	3	3	3	3	3	3	3	5	3	4	3	4	5	4	4
15:68000001-68500000	3	4	4	3	4	4	3	4	5	3	3	3	3	3	3	4	4	4	3	3	3	3	3	3	3	3	3	3	5	3	4	3	4	5	4	4
15:68500001-69000000	3	4	4	3	4	4	3	4	5	3	3	3	3	3	3	4	4	4	3	3	3	3	3	3	3	3	3	3	5	3	4	3	4	5	4	4
15:69000001-69500000	4	4	5	4	4	4	4	4	5	4	4	4	4	4	4	4	4	4	4	4	4	4	4	4	4	4	4	4	5	3	4	4	4	5	4	4
15:71000001-71500000	4	4	5	4	4	4	4	4	5	4	4	4	4	4	4	4	4	4	4	4	4	4	4	4	4	4	4	4	5	3	4	4	4	5	4	4
15:71500001-72000000	4	4	5	4	4	4	4	5	5	4	4	4	4	4	4	4	4	4	4	4	4	4	4	4	4	4	4	4	5	3	4	4	4	5	4	4
15:74000001-74500000	4	4	5	4	4	4	4	5	5	4	4	4	4	4	4	4	4	4	4	4	4	4	4	4	4	4	4	4	5	3	4	4	4	5	4	4
15:74500001-75000000	4	4	5	4	4	4	4	5	5	4	4	4	4	4	4	4	4	4	4	4	4	4	4	4	4	4	4	4	4	3	4	4	4	5	4	4
15:75000001-75500000	4	4	4	3	4	4	4	4	4	4	4	4	4	3	4	4	4	4	4	4	4	4	4	4	4	4	4	4	4	3	4	3	4	4	4	4
15:79500001-80000000	4	4	4	3	4	4	4	4	4	4	4	4	4	3	4	4	4	4	4	4	4	4	4	4	4	4	4	4	4	3	4	3	4	4	4	4
15:80500001-81000000	4	3	4	3	4	4	4	6	4	4	4	4	4	3	4	4	4	4	4	4	4	4	4	4	4	4	4	4	4	3	4	3	4	4	5	4
15:83500001-84000000	4	3	4	3	4	4	4	6	4	4	4	4	4	3	4	4	4	4	4	4	4	4	4	4	4	4	4	4	4	3	4	3	4	4	5	4
15:84000001-84500000	4	3	4	3	4	4	4	6	4	4	4	4	4	3	4	4	4	4	4	4	4	4	4	4	4	4	4	4	4	3	4	3	4	4	5	3
15:85000001-85500000	4	3	4	3	4	4	4	6	4	4	4	4	4	3	4	4	4	4	4	4	4	4	4	4	4	4	4	4	4	3	4	3	4	4	5	3
15:85500001-86000000	4	3	4	3	4	4	4	3	4	4	4	4	4	3	4	4	4	4	4	4	4	4	4	4	4	4	4	4	4	3	4	3	4	4	3	3
15:90000001-90500000	4	3	4	3	4	4	4	3	4	4	4	4	4	3	4	4	4	4	4	4	4	4	4	4	4	4	4	4	4	3	4	3	4	4	3	3
15:90500001-91000000	4	3	4	3	4	4	4	3	4	4	4	4	4	4	4	4	4	4	4	4	4	4	4	4	4	4	4	4	4	3	4	3	4	4	3	3
15:91000001-91500000	4	3	4	3	4	4	4	3	4	4	4	4	4	4	4	4	4	4	4	5	4	4	4	4	4	4	4	4	4	3	4	3	4	4	3	3
15:93500001-94000000	4	3	4	3	4	4	4	3	4	4	4	4	4	4	4	4	4	4	4	5	4	4	4	4	4	4	4	4	4	3	4	3	4	4	3	3
15:94500001-95000000	4	3	4	3	4	4	4	3	4	4	4	4	4	4	4	4	4	4	4	4	4	4	4	4	4	4	4	4	4	3	4	3	4	4	3	3
15:98000001-98500000	4	3	4	3	4	4	4	3	4	4	4	4	4	4	4	4	4	4	4	4	4	4	4	4	4	4	4	4	4	3	4	3	4	4	3	3
15:98500001-99000000	4	3	4	3	4	4	4	4	4	4	4	4	4	4	4	4	4	4	4	4	4	4	4	4	4	4	4	4	4	3	4	3	4	4	4	3
15:99000001-99500000	4	3	4	3	4	4	4	4	4	4	4	4	4	4	4	4	4	4	4	4	4	4	4	4	4	4	4	4	4	3	4	3	4	4	4	3
15:99500001-100000000	4	4	4	3	4	4	4	4	4	4	4	4	4	4	4	4	4	4	4	4	4	4	4	4	4	4	4	4	4	3	4	3	4	4	4	3
15:100000001-100500000	4	4	4	3	4	4	4	4	4	4	4	4	4	4	4	4	4	4	4	4	4	4	4	4	4	4	4	4	4	3	4	3	4	4	4	4
16:5000001-5500000	5	4	4	5	4	4	6	5	5	4	4	4	4	5	4	4	4	4	3	3	4	4	4	4	4	4	4	4	5	3	4	4	4	5	4	4
16:6500001-7000000	5	4	4	5	4	4	6	5	4	4	4	4	4	5	4	4	4	4	3	3	4	4	4	4	4	4	4	4	4	3	4	4	4	5	4	4
16:7000001-7500000	5	4	4	5	4	4	4	5	4	4	4	4	4	5	4	4	4	4	3	3	4	4	4	4	4	4	4	4	4	3	4	4	4	5	4	4
16:9500001-10000000	5	4	4	5	4	4	4	5	4	4	4	4	4	5	4	4	4	4	3	3	4	4	4	4	4	4	4	4	4	3	4	4	4	5	4	4
16:10000001-10500000	5	4	4	5	4	4	4	4	4	4	4	4	4	5	4	4	4	4	3	3	4	4	4	4	4	4	4	4	4	3	4	4	4	4	4	4
16:19000001-19500000	5	4	4	5	4	4	4	4	4	4	4	4	4	5	4	4	4	4	3	3	4	4	4	4	4	4	4	4	4	3	4	4	4	4	4	4
16:19500001-20000000	4	4	4	5	4	4	4	4	4	4	4	4	4	4	4	4	4	4	3	3	4	4	4	4	4	4	4	4	4	3	4	4	4	4	4	4
16:31500001-32000000	4	4	4	5	4	4	4	4	4	4	4	4	4	4	4	4	4	4	3	3	4	4	4	4	4	4	4	4	4	3	4	4	4	4	4	4
16:47000001-47500000	4	3	4	3	4	4	4	4	4	4	4	4	4	4	4	4	4	4	3	3	4	4	4	4	4	4	4	4	4	3	4	4	4	4	4	4
16:48000001-48500000	4	3	3	3	3	4	3	3	3	4	4	4	4	4	2	2	2	2	2	2	4	4	4	4	4	4	4	4	3	3	3	2	3	3	3	3
16:49000001-49500000	4	3	3	3	3	4	3	3	3	4	4	4	4	4	2	2	2	2	2	2	4	4	4	4	4	4	4	4	3	3	3	2	3	3	3	3
16:49500001-50000000	4	3	3	3	3	3	3	3	3	4	4	4	3	4	2	2	2	2	2	2	4	4	4	4	4	4	4	4	3	2	3	2	3	3	3	3
16:50500001-51000000	4	3	3	3	3	3	3	3	3	4	4	4	3	4	2	2	2	2	2	2	4	4	4	4	4	4	4	4	3	2	3	2	3	3	3	3
16:51000001-51500000	4	3	3	3	3	3	3	3	3	4	4	4	3	4	2	2	2	2	2	2	4	4	4	4	3	4	4	4	3	2	3	2	3	3	3	3
16:52000001-52500000	4	3	3	3	3	3	3	3	3	4	4	4	3	4	2	2	2	2	2	2	4	4	4	4	3	4	4	4	3	2	3	2	3	3	3	3
16:52500001-53000000	2	3	3	3	3	3	3	3	3	2	2	2	2	4	2	2	2	2	2	2	2	2	2	2	2	2	2	2	3	2	3	2	3	3	3	3
16:56000001-56500000	2	3	3	3	3	3	3	3	3	2	2	2	2	4	2	2	2	2	2	2	2	2	2	2	2	2	2	2	3	2	3	2	3	3	3	3
16:56500001-57000000	2	3	3	3	3	3	3	3	4	2	2	2	2	4	2	2	2	2	2	2	2	2	2	2	2	2	2	2	3	2	3	2	3	3	3	3
16:58500001-59000000	2	3	3	3	3	3	3	3	4	2	2	2	2	4	2	2	2	2	2	2	2	2	2	2	2	2	2	2	3	2	3	2	3	3	3	3
16:59000001-59500000	2	2	2	2	2	3	3	3	2	2	2	2	2	2	2	2	2	2	2	2	2	2	2	2	2	2	2	2	2	1	3	2	2	3	2	2
16:59500001-60000000	2	2	2	2	2	3	3	3	2	2	2	2	2	2	2	2	2	2	2	2	2	2	2	2	2	2	2	2	2	1	3	2	2	3	2	2
16:60000001-60500000	1	2	2	2	2	1	1	1	2	2	2	2	2	2	1	2	1	1	2	1	2	2	2	2	2	2	2	2	2	1	1	1	2	2	2	2
16:62000001-62500000	1	2	2	2	2	1	1	1	2	2	2	2	2	2	1	2	1	1	2	1	2	2	2	2	2	2	2	2	2	1	1	1	2	2	2	2
16:62500001-63000000	2	2	2	2	2	2	2	2	2	2	2	2	2	2	2	2	2	2	2	2	2	2	2	2	2	2	2	2	2	1	2	2	2	2	2	2
16:76500001-77000000	2	2	2	2	2	2	2	2	2	2	2	2	2	2	2	2	2	2	2	2	2	2	2	2	2	2	2	2	2	1	2	2	2	2	2	2
16:77000001-77500000	2	2	2	2	2	2	3	2	2	2	2	2	2	2	2	2	2	2	2	2	2	2	2	2	2	2	2	2	2	1	2	2	2	2	2	2
16:77500001-78000000	2	4	3	4	3	3	3	3	3	2	2	2	2	3	2	3	3	2	2	2	2	2	2	2	2	2	2	2	3	2	3	2	3	3	3	3
16:82500001-83000000	2	4	3	4	3	3	3	3	3	2	2	2	2	3	2	3	3	2	2	2	2	2	2	2	2	2	2	2	3	2	3	2	3	3	3	3
16:83000001-83500000	2	4	3	4	3	3	3	3	3	2	2	2	2	3	2	3	3	2	2	2	2	2	2	2	2	2	2	2	3	3	3	2	3	3	3	3
17:4500001-5000000	3	3	3	3	3	3	2	2	2	2	3	3	3	2	2	3	3	3	2	3	3	3	3	3	3	2	2	3	3	3	2	3	3	2	3	3
17:5500001-6000000	1	3	1	1	1	1	2	2	2	2	1	1	1	1	2	1	1	3	2	1	1	1	1	1	1	2	2	1	1	0	2	1	1	2	1	3
17:9000001-9500000	1	3	1	1	1	1	2	2	2	2	1	1	1	1	2	1	1	3	2	1	1	1	1	1	1	2	2	1	1	0	2	1	1	2	1	3
17:9500001-10000000	3	3	3	3	3	3	3	3	3	3	3	3	3	2	3	3	3	3	3	3	3	3	3	3	3	3	3	3	3	2	3	3	3	3	3	3
17:33500001-34000000	3	3	3	3	3	3	3	3	3	3	3	3	3	2	3	3	3	3	3	3	3	3	3	3	3	3	3	3	3	2	3	3	3	3	3	3
17:34000001-34500000	3	3	3	3	3	3	3	3	3	3	3	3	3	3	3	3	3	3	3	3	3	3	3	3	3	3	3	3	3	2	3	3	3	3	3	3
17:48500001-49000000	3	3	3	3	3	3	3	3	3	3	3	3	3	3	3	3	3	3	3	3	3	3	3	3	3	3	3	3	3	2	3	3	3	3	3	3
17:49000001-49500000	3	2	3	3	3	3	3	3	3	3	3	3	3	3	3	3	3	3	3	3	3	3	3	3	3	3	3	3	3	2	3	3	3	3	3	3
18:9000001-9500000	2	2	2	2	2	2	2	2	2	2	2	2	2	2	2	2	2	2	2	2	2	2	2	2	2	2	2	2	2	2	2	2	2	2	2	2
18:9500001-10000000	2	2	2	3	2	2	2	2	2	2	2	2	2	2	2	2	2	2	2	2	2	2	2	2	2	2	2	2	2	2	2	2	2	2	2	2
18:13500001-14000000	2	2	2	3	2	2	2	2	2	2	2	2	2	2	2	2	2	2	2	2	2	2	2	2	2	2	2	2	2	2	2	2	2	2	2	2
18:19000001-19500000	2	2	2	2	2	2	2	2	2	2	2	2	2	2	2	2	2	2	2	2	2	2	2	2	2	2	2	2	2	2	2	2	2	2	2	2
18:28500001-29000000	2	2	2	2	2	2	2	2	2	2	2	2	2	2	2	2	2	2	2	2	2	2	2	2	2	2	2	2	2	2	2	2	2	2	2	2
18:29500001-30000000	2	2	2	2	2	2	2	2	2	2	2	2	2	2	2	2	2	2	2	2	2	2	2	2	2	2	2	2	2	2	2	2	2	3	2	2
18:31500001-32000000	2	2	2	2	2	2	2	2	2	2	2	2	2	2	2	2	2	2	2	2	2	2	2	2	2	2	2	2	2	2	2	2	2	3	2	2
18:32000001-32500000	2	2	2	2	2	2	2	2	2	2	2	2	2	2	2	2	2	2	2	2	2	2	2	2	2	2	2	2	2	2	2	2	2	2	2	2
18:35500001-36000000	2	2	2	2	2	2	2	2	2	2	2	2	2	2	2	2	2	2	2	2	2	2	2	2	2	2	2	2	2	2	2	2	2	2	2	2
18:36000001-36500000	2	2	2	2	2	2	2	2	2	3	3	3	3	2	2	2	2	2	2	2	3	3	3	3	3	3	3	3	2	2	2	2	2	2	2	2
18:40500001-41000000	2	2	2	2	2	2	2	2	2	3	3	3	3	2	2	2	2	2	2	2	3	3	3	3	3	3	3	3	2	2	2	2	2	2	2	2
18:41000001-41500000	2	2	2	2	2	2	2	2	2	2	2	2	2	2	2	2	2	2	2	2	2	2	2	2	2	2	2	2	2	2	2	2	2	2	2	2
18:44500001-45000000	2	2	2	2	2	2	2	2	2	2	2	2	2	2	2	2	2	2	2	2	2	2	2	2	2	2	2	2	2	2	2	2	2	2	2	2
18:45500001-46000000	2	2	2	2	2	2	2	2	2	2	2	2	2	2	2	2	2	2	3	2	2	2	2	2	2	2	2	2	2	2	2	2	2	2	2	2
18:48500001-49000000	2	2	2	2	2	2	2	2	2	2	2	2	2	2	2	2	2	2	3	2	2	2	2	2	2	2	2	2	2	2	2	2	2	2	2	2
18:49000001-49500000	2	2	2	2	2	2	2	2	2	3	3	2	2	2	2	2	2	2	3	2	2	3	3	2	2	2	3	2	2	2	2	2	2	2	2	2
18:49500001-50000000	2	2	2	2	2	2	2	2	2	3	3	3	3	2	2	2	2	2	3	2	3	3	3	3	3	3	3	3	2	2	2	2	2	2	2	2
18:56000001-56500000	2	2	2	2	2	2	2	2	2	3	3	3	3	2	2	2	2	2	3	2	3	3	3	3	3	3	3	3	2	2	2	2	2	2	2	2
18:56500001-57000000	2	2	2	2	3	2	2	2	2	3	3	3	3	2	2	2	2	2	3	2	3	3	3	3	3	3	3	3	2	2	2	2	2	2	2	2
18:57000001-57500000	2	2	2	2	3	2	2	2	2	3	3	3	3	2	2	2	2	2	3	2	3	3	3	3	3	3	3	3	2	2	2	2	2	2	2	2
18:57500001-58000000	2	2	2	2	3	2	2	2	2	3	3	2	3	2	2	2	2	2	3	2	3	3	3	3	3	3	3	3	2	2	2	2	2	2	2	2
18:58000001-58500000	2	2	2	2	3	2	2	2	2	2	2	2	2	2	2	2	2	2	3	2	2	2	2	2	2	2	2	2	2	2	2	2	2	2	2	2
18:62000001-62500000	2	2	2	2	3	2	2	2	2	2	2	2	2	2	2	2	2	2	3	2	2	2	2	2	2	2	2	2	2	2	2	2	2	2	2	2
18:62500001-63000000	2	2	2	2	2	2	2	2	2	2	2	2	2	2	2	2	2	2	3	2	2	2	2	2	2	2	2	2	2	2	2	2	2	2	2	2
18:71000001-71500000	2	2	2	2	2	2	2	2	2	2	2	2	2	2	2	2	2	2	3	2	2	2	2	2	2	2	2	2	2	2	2	2	2	2	2	2
18:71500001-72000000	2	2	2	2	2	2	2	3	2	2	2	2	2	2	2	2	2	2	3	2	2	2	2	2	2	2	2	2	2	2	2	2	2	2	3	2
19:11000001-11500000	5	3	3	4	4	3	4	4	4	3	3	3	4	3	5	4	4	4	3	3	3	3	3	3	3	3	3	3	3	3	3	4	4	3	3	3
19:11500001-12000000	5	3	3	4	4	3	4	4	4	5	5	5	5	5	5	4	4	4	5	3	5	5	5	5	5	5	5	5	3	3	5	5	4	3	3	3
19:13500001-14000000	5	3	3	4	4	3	4	4	4	5	5	5	5	5	5	4	4	4	5	3	5	5	5	5	5	5	5	5	3	3	5	5	4	3	3	3
19:14000001-14500000	5	5	5	4	6	3	4	4	4	5	5	5	5	5	5	4	4	4	5	3	5	5	5	5	5	5	5	5	3	3	5	5	4	3	3	5
19:14500001-15000000	5	5	5	4	6	3	4	6	4	5	5	5	5	5	5	4	4	4	5	3	5	5	5	5	5	5	5	5	3	3	5	5	4	3	3	5
19:15000001-15500000	5	5	5	4	6	4	7	6	6	5	5	5	5	5	5	4	4	4	5	4	5	5	5	5	5	5	5	5	6	3	5	5	6	3	5	5
19:15500001-16000000	5	5	5	7	6	4	7	6	6	5	5	5	5	5	5	4	4	4	5	4	5	5	5	5	5	5	5	5	6	6	5	5	6	7	5	5
19:18500001-19000000	5	5	5	7	6	4	7	6	6	5	5	5	5	5	5	4	4	4	5	4	5	5	5	5	5	5	5	5	6	6	5	5	6	7	5	5
19:19000001-19500000	5	5	5	7	6	4	7	6	6	5	5	5	5	5	5	4	4	4	5	4	5	5	5	5	5	5	5	5	6	6	5	5	6	7	3	5
19:19500001-20000000	5	5	5	3	6	4	7	6	6	5	5	5	5	5	5	4	4	4	5	4	5	5	5	5	5	5	5	5	6	6	5	5	6	7	3	5
19:28500001-29000000	3	2	2	3	3	4	2	3	3	5	3	3	3	3	3	4	2	2	3	3	3	3	3	3	3	3	3	3	2	2	3	3	3	2	3	2
19:29000001-29500000	3	2	2	3	3	2	2	3	3	3	3	3	3	3	3	2	2	2	3	3	3	3	3	3	3	3	3	3	2	2	3	3	3	2	3	2
19:38000001-38500000	3	2	2	3	3	2	2	3	3	3	3	3	3	3	3	2	2	2	3	3	3	3	3	3	3	3	3	3	2	2	3	3	3	2	3	2
19:38500001-39000000	3	2	2	3	3	2	2	3	3	3	3	3	3	2	3	2	2	2	3	3	3	3	3	3	3	3	3	3	2	2	3	3	3	2	3	2
19:47500001-48000000	3	2	2	3	3	2	2	3	3	3	3	3	3	2	3	2	2	2	3	3	3	3	3	3	3	3	3	3	2	2	3	3	3	2	3	2
19:48500001-49000000	3	2	2	3	3	2	2	3	3	3	3	3	3	2	3	4	5	5	5	3	3	3	3	3	3	3	3	3	2	2	3	3	3	2	3	2
19:49000001-49500000	5	4	4	4	5	4	5	4	5	4	4	4	3	4	5	4	5	5	5	5	4	3	4	4	3	4	4	4	4	4	4	5	5	4	4	4
19:49500001-50000000	5	4	4	4	5	4	5	4	5	4	4	4	4	4	5	4	5	5	5	5	4	4	4	4	4	4	4	4	4	4	4	5	5	4	4	4
20:5500001-6000000	3	4	3	3	3	3	3	3	4	3	3	3	3	3	3	3	3	4	4	3	3	3	3	3	3	3	3	3	3	3	3	3	3	3	2	3
20:6500001-7000000	3	4	3	3	3	3	3	3	4	3	3	3	3	3	3	3	3	3	4	3	3	3	3	3	3	3	3	3	3	3	3	3	3	3	2	3
20:8500001-9000000	3	4	3	3	3	3	3	3	4	3	3	3	3	3	3	3	3	3	4	3	3	3	3	3	3	3	3	3	3	3	3	3	3	3	2	3
20:9500001-10000000	3	4	3	3	3	3	3	3	4	3	3	3	3	3	3	3	3	3	3	3	3	3	3	3	3	3	3	3	3	3	3	3	3	3	2	3
20:13000001-13500000	3	4	3	3	3	3	3	3	4	3	3	3	3	3	3	3	3	3	3	3	3	3	3	3	3	3	3	3	3	3	3	3	3	3	2	3
20:13500001-14000000	3	4	2	3	2	3	3	3	3	3	3	3	3	3	2	2	2	2	3	3	3	3	3	3	3	3	3	3	3	3	2	2	2	3	2	3
20:21000001-21500000	3	4	2	3	2	3	3	3	3	3	3	3	3	3	2	2	2	2	3	3	3	3	3	3	3	3	3	3	3	3	2	2	2	3	2	3
20:21500001-22000000	3	4	2	3	2	3	3	3	3	3	3	3	3	3	2	2	2	2	3	3	3	3	3	3	3	3	3	3	3	3	2	2	2	3	2	4
20:23000001-23500000	3	4	2	3	2	3	3	3	3	3	3	3	3	3	2	2	2	2	3	3	3	3	3	3	3	3	3	3	3	3	2	2	2	3	2	4
20:23500001-24000000	3	4	2	3	2	3	3	3	3	3	3	3	3	3	2	3	3	2	3	3	3	3	3	3	3	3	3	3	3	3	2	2	2	3	2	4
20:25000001-25500000	3	4	2	3	2	3	3	3	3	3	3	3	3	3	2	3	3	2	3	3	3	3	3	3	3	3	3	3	3	3	2	2	2	3	2	4
20:30000001-30500000	3	4	3	3	3	3	3	3	3	3	3	3	3	3	3	3	3	3	3	3	3	3	3	3	3	3	3	3	3	3	3	3	2	3	2	4
20:31000001-31500000	3	4	3	3	3	3	3	3	3	3	3	3	3	3	3	3	3	3	3	3	3	3	3	3	3	3	3	3	3	3	3	3	2	3	2	4
20:31500001-32000000	3	4	3	3	3	3	3	3	3	3	3	3	3	3	3	3	3	3	3	3	3	3	3	3	3	3	3	3	3	3	3	3	2	3	2	5
20:32000001-32500000	3	4	3	4	3	3	3	3	4	3	3	3	4	5	3	3	3	3	3	3	3	3	3	3	4	3	4	3	3	3	3	3	3	3	2	5
20:32500001-33000000	3	4	3	4	3	3	4	4	4	3	3	3	4	5	3	3	3	3	5	3	3	3	3	3	4	3	4	3	3	3	3	3	3	3	2	5
20:36000001-36500000	3	4	3	4	3	3	4	4	4	3	3	3	4	5	3	3	3	3	5	3	3	3	3	3	4	3	4	3	3	3	3	3	3	3	2	5
20:36500001-37000000	6	6	3	6	5	3	4	6	4	3	3	5	6	5	3	3	3	3	5	5	3	3	6	6	6	5	4	5	6	3	3	5	3	3	2	5
20:37000001-37500000	6	6	5	6	5	5	6	6	4	5	5	5	6	6	5	5	6	6	6	5	6	5	6	6	6	5	6	5	6	5	5	5	6	6	5	6
20:47000001-47500000	6	6	5	6	5	5	6	6	4	5	5	5	6	6	5	5	6	6	6	5	6	5	6	6	6	5	6	5	6	5	5	5	6	6	5	6
20:47500001-48000000	6	6	5	6	5	4	6	6	4	5	5	5	6	6	5	5	6	6	6	5	6	5	6	6	6	5	6	5	6	5	5	5	6	6	5	6
20:51500001-52000000	6	6	5	6	5	4	6	6	4	5	5	5	6	6	5	5	6	6	6	5	6	5	6	6	6	5	6	5	6	5	5	5	6	6	5	6
20:52000001-52500000	6	6	5	6	5	5	6	6	4	5	5	5	6	7	5	5	6	6	6	5	6	5	6	6	6	5	6	5	6	5	5	5	6	6	5	6
20:56500001-57000000	6	6	5	6	5	5	6	6	4	5	5	5	6	7	5	5	6	6	6	5	6	5	6	6	6	5	6	5	6	5	5	5	6	6	5	6
20:57000001-57500000	6	6	5	6	5	5	6	6	4	5	5	5	6	5	5	5	6	6	6	5	6	5	6	6	6	5	6	5	6	5	5	5	6	6	5	6
20:59500001-60000000	6	6	5	6	5	5	6	6	4	5	5	5	6	5	5	5	6	6	6	5	6	5	6	6	6	5	6	5	6	5	5	5	6	6	5	6
20:60500001-61000000	4	6	5	6	5	5	6	6	4	5	5	5	6	5	5	5	6	6	6	5	6	5	4	6	4	5	4	5	6	5	5	5	6	6	5	6
21:20000001-20500000	4	4	4	4	4	3	3	4	3	4	3	3	4	4	4	4	4	4	4	3	4	3	4	4	4	4	4	4	4	3	4	4	4	3	4	3
21:20500001-21000000	4	4	4	4	4	3	3	4	3	4	3	3	4	3	4	4	4	4	4	3	4	3	4	4	4	4	4	4	4	3	4	4	4	3	4	3
21:25500001-26000000	4	4	4	4	4	3	3	4	3	4	3	3	4	3	4	4	4	4	4	3	4	3	4	4	4	4	4	4	4	3	4	4	4	3	4	3
21:26500001-27000000	4	4	4	4	4	3	3	4	4	4	3	3	4	3	4	4	4	4	4	3	4	3	4	4	4	4	4	4	4	3	4	4	4	3	4	3
21:39500001-40000000	4	4	4	4	4	3	3	4	4	4	3	3	4	3	4	4	4	4	4	3	4	3	4	4	4	4	4	4	4	3	4	4	4	3	4	3
21:40000001-40500000	3	3	4	4	4	3	3	4	4	4	3	3	3	3	4	4	4	4	4	3	4	3	4	4	3	3	3	3	4	3	4	4	4	3	4	3
22:39500001-40000000	3	4	4	4	4	3	4	4	3	3	3	3	3	3	4	4	4	4	3	3	3	3	3	3	3	3	3	3	4	3	3	3	4	4	4	4
22:40000001-40500000	3	4	4	4	4	3	4	4	3	3	3	3	3	1	4	2	2	4	3	3	3	3	3	3	3	3	3	3	4	3	3	3	2	4	4	4
22:42500001-43000000	3	4	4	4	4	3	4	4	3	3	3	3	3	1	4	2	2	4	3	3	3	3	3	3	3	3	3	3	4	3	3	3	2	4	4	4
22:43000001-43500000	1	3	2	2	2	2	2	2	2	1	1	1	1	1	1	2	2	2	1	2	1	1	1	1	1	1	1	1	2	1	1	1	2	2	2	2
22:46500001-47000000	1	3	2	2	2	2	2	2	2	1	1	1	1	1	1	2	2	2	1	2	1	1	1	1	1	1	1	1	2	1	1	1	2	2	2	2
22:47000001-47500000	1	3	2	2	2	2	2	3	2	1	1	1	1	1	1	2	2	2	1	2	1	1	1	1	1	1	1	1	3	2	1	1	2	3	2	2
22:47500001-48000000	1	3	2	2	2	2	2	3	1	1	1	1	1	1	1	2	2	2	1	2	1	1	1	1	1	1	1	1	3	2	1	1	2	3	2	2

## Sheet: CA76_CN_at_TPs
TPs	CA76_1	CA76_2	CA76_3	CA76_4	CA76_6	CA76_7	CA76_8	CA76_9	CA76_10	CA76_11	CA76_12	CA76_13	CA76_14	CA76_15	CA76_16	CA76_17	CA76_18	CA76_19
1:111000001-111500000	2	4	4	2	2	2	2	2	2	2	2	2	2	2	2	2	2	2
1:111500001-112000000	4	8	8	4	4	5	4	5	4	4	4	4	4	4	6	5	4	4
2:197500001-198000000	3	4	4	3	2	3	2	3	3	3	3	2	3	3	3	3	3	2
2:198000001-198500000	3	4	4	3	2	4	2	3	3	3	3	2	3	3	3	3	3	2
2:200500001-201000000	3	4	4	3	2	4	2	3	3	3	3	2	3	3	3	3	3	2
2:201500001-202000000	3	4	4	3	2	3	2	3	3	3	3	2	3	3	3	3	3	2
3:38500001-39000000	3	6	5	3	3	3	3	3	3	3	3	3	3	3	4	3	3	3
3:39000001-39500000	3	7	5	3	3	3	3	3	3	3	3	3	3	3	4	3	3	3
3:46500001-47000000	3	7	5	3	3	3	3	3	3	3	3	3	3	3	4	3	3	3
3:47000001-47500000	3	6	5	3	3	3	3	3	3	3	3	3	3	3	4	3	3	3
3:70500001-71000000	3	6	5	3	3	3	3	3	3	3	3	3	3	3	4	3	3	3
3:71000001-71500000	3	6	5	4	3	3	3	3	3	3	3	3	3	3	4	3	3	3
3:73500001-74000000	3	6	5	4	3	3	3	3	3	3	3	3	3	3	4	3	3	3
3:74000001-74500000	3	6	5	3	3	3	3	3	3	3	3	3	3	3	4	3	3	3
3:85000001-85500000	3	6	5	3	3	3	3	3	3	3	3	3	3	3	4	3	3	3
3:85500001-86000000	3	6	5	3	2	3	3	3	3	3	3	3	3	3	4	3	3	3
3:86000001-86500000	2	6	5	3	2	3	3	3	2	3	3	3	3	3	4	3	3	3
3:86500001-87000000	2	4	4	2	2	2	2	2	2	2	2	2	2	2	2	2	2	2
3:131500001-132000000	2	4	4	2	2	2	2	2	2	2	2	2	2	2	2	2	2	2
3:132000001-132500000	5	10	10	5	5	6	5	6	5	5	5	5	5	5	8	6	5	5
3:175500001-176000000	5	10	10	5	5	6	5	6	5	5	5	5	5	5	8	6	5	5
3:176000001-176500000	2	4	4	2	2	2	2	2	2	2	2	2	2	2	3	2	2	2
3:192500001-193000000	2	4	4	2	2	2	2	2	2	2	2	2	2	2	3	2	2	2
3:193000001-193500000	2	4	4	2	2	2	3	2	2	2	2	2	4	2	3	2	2	2
4:2500001-3000000	3	5	5	3	3	3	3	3	3	3	3	3	4	3	5	3	3	3
4:3000001-3500000	3	5	5	3	3	3	3	3	3	3	3	3	3	3	4	3	3	3
4:73000001-73500000	3	5	5	3	3	3	3	3	3	3	3	3	3	3	4	3	3	3
4:73500001-74000000	3	5	5	3	3	5	3	3	3	3	5	3	5	3	8	3	3	5
4:74500001-75000000	3	5	5	3	3	5	3	3	3	3	5	3	5	3	8	3	3	5
4:75000001-75500000	3	5	5	3	3	3	3	3	3	3	3	3	3	3	4	3	3	3
4:106000001-106500000	3	5	5	3	3	3	3	3	3	3	3	3	3	3	4	3	3	3
4:106500001-107000000	3	5	5	3	3	3	3	3	3	3	3	3	3	3	4	3	3	4
4:108500001-109000000	3	5	5	3	3	3	3	3	3	3	3	3	3	3	4	3	3	4
4:109000001-109500000	3	5	5	3	3	3	3	3	3	3	3	3	3	3	4	3	3	3
4:152000001-152500000	3	5	5	3	3	3	3	3	3	3	3	3	3	3	4	3	3	3
4:152500001-153000000	3	6	5	3	3	3	3	3	3	3	3	3	3	3	4	3	3	3
4:164500001-165000000	3	6	5	3	3	3	3	3	3	3	3	3	3	3	4	3	3	3
4:165000001-165500000	3	7	5	3	3	3	3	3	3	3	3	3	3	3	4	3	3	3
4:166500001-167000000	3	7	5	3	3	3	3	3	3	3	3	3	3	3	4	3	3	3
4:167500001-168000000	3	7	5	3	3	4	3	3	3	3	4	3	3	3	5	3	3	3
4:170000001-170500000	3	7	5	3	3	4	3	3	3	3	4	3	3	3	5	3	3	3
4:170500001-171000000	3	7	5	3	3	3	3	3	3	3	4	3	3	3	5	3	3	3
4:176500001-177000000	3	7	5	3	3	3	3	3	3	3	4	3	3	3	5	3	3	3
4:177000001-177500000	3	6	5	3	3	3	3	3	3	3	4	3	3	3	4	3	3	3
4:177500001-178000000	3	6	5	3	3	3	3	3	3	3	3	3	3	3	4	3	3	3
5:129500001-130000000	4	7	7	4	4	4	4	4	4	4	4	4	4	4	6	4	4	4
5:130500001-131000000	4	7	7	3	4	4	4	4	4	4	4	4	4	3	6	4	4	4
5:137000001-137500000	4	7	7	3	4	4	4	4	4	4	4	4	4	3	6	4	4	4
5:137500001-138000000	2	7	7	3	2	4	4	4	2	4	4	4	2	3	6	3	4	4
5:138000001-138500000	2	7	7	3	2	4	4	2	2	4	4	4	2	3	6	3	4	4
5:138500001-139000000	2	7	7	3	2	4	4	2	2	4	4	4	2	3	6	3	4	4
5:139000001-139500000	2	4	4	2	2	2	2	2	2	2	2	2	2	2	2	2	2	2
5:145000001-145500000	2	4	4	2	2	2	2	2	2	2	2	2	2	2	2	2	2	2
5:146000001-146500000	4	7	8	4	4	4	4	4	4	4	4	4	4	4	6	4	4	4
6:80000001-80500000	2	4	4	2	2	2	2	2	2	2	2	2	3	2	2	2	2	2
6:80500001-81000000	2	4	2	2	2	2	1	1	1	1	1	1	1	1	1	2	1	1
6:81000001-81500000	2	2	2	1	2	1	1	1	1	1	1	1	1	1	1	1	1	1
6:81500001-82000000	1	2	2	1	1	1	1	1	1	1	1	1	1	1	1	1	1	1
6:113500001-114000000	1	2	2	1	1	1	1	1	1	1	1	1	1	1	1	1	1	1
6:114500001-115000000	2	4	4	2	2	2	2	2	2	2	2	2	3	2	2	2	2	2
7:55500001-56000000	4	7	7	4	4	4	4	4	4	4	4	4	3	4	4	4	4	4
7:65500001-66000000	4	4	3	2	2	2	2	2	3	2	2	2	2	2	2	2	2	2
7:69500001-70000000	4	4	3	2	2	2	2	2	3	2	2	2	2	2	2	2	2	2
7:70000001-70500000	4	7	7	2	2	4	2	4	3	4	4	4	2	4	4	4	4	4
7:70500001-71000000	4	7	7	4	4	4	4	4	3	4	4	4	2	4	4	4	4	4
7:71000001-71500000	4	7	7	4	4	4	4	4	3	4	4	4	3	4	4	4	4	4
7:71500001-72000000	4	7	7	4	4	4	4	4	3	4	4	4	3	4	4	4	4	4
7:73000001-73500000	4	7	7	4	4	4	4	4	4	4	4	4	3	4	4	4	4	4
7:83500001-84000000	4	7	7	4	4	4	4	4	4	4	4	4	3	4	4	4	4	4
7:84000001-84500000	4	9	7	4	4	4	4	4	4	4	4	4	3	4	4	4	4	4
7:84500001-85000000	4	9	9	5	5	5	5	5	5	5	5	4	4	5	6	5	5	5
7:96000001-96500000	4	9	9	5	5	5	5	5	5	5	5	4	4	5	6	5	5	5
7:96500001-97000000	4	7	7	4	5	4	4	4	4	4	4	4	3	4	4	4	4	4
7:99500001-100000000	4	7	7	4	5	4	4	4	4	4	4	4	3	4	4	4	4	4
7:100000001-100500000	4	7	7	4	4	4	4	4	4	4	4	4	3	4	4	4	4	4
7:138500001-139000000	4	7	7	4	4	4	4	4	4	4	4	4	3	4	4	4	4	4
7:139000001-139500000	4	7	8	4	4	5	4	4	4	4	5	5	4	4	6	5	5	5
7:139500001-140000000	4	7	8	4	4	5	4	5	4	4	5	5	4	4	6	5	5	5
7:142500001-143000000	4	7	8	4	4	5	4	5	4	4	5	5	4	4	6	5	5	5
7:144000001-144500000	4	7	7	4	4	4	4	4	4	4	4	4	3	4	4	4	4	4
8:2000001-2500000	4	5	5	3	4	3	3	3	3	3	3	3	3	3	4	3	3	3
8:2500001-3000000	3	5	5	3	3	3	3	3	3	3	3	3	3	3	4	3	3	3
8:6000001-6500000	3	5	5	3	3	3	3	3	3	3	3	3	3	3	4	3	3	3
8:8000001-8500000	3	5	5	1	3	3	3	3	3	3	3	3	3	2	4	3	3	3
8:10000001-10500000	3	5	5	1	3	3	3	3	3	3	3	3	3	2	4	3	3	3
8:10500001-11000000	2	3	3	1	3	2	2	2	2	2	2	2	2	2	2	2	2	2
8:12500001-13000000	2	3	3	1	3	2	2	2	2	2	2	2	2	2	2	2	2	2
8:13000001-13500000	2	3	3	1	2	2	2	2	2	2	2	2	2	2	2	2	2	2
8:25000001-25500000	2	3	3	1	2	2	2	2	2	2	2	2	2	2	2	2	2	2
8:25500001-26000000	2	3	3	1	2	2	2	2	3	2	2	2	2	2	2	2	2	2
8:26000001-26500000	4	7	6	3	4	4	4	4	3	4	4	4	4	3	6	4	4	4
8:41500001-42000000	4	7	6	3	4	4	4	4	3	4	4	4	4	3	6	4	4	4
8:42000001-42500000	4	7	6	3	4	4	4	4	4	4	4	4	4	3	6	4	4	4
8:55000001-55500000	4	7	6	3	4	4	4	4	4	4	4	4	4	3	6	4	4	4
8:56000001-56500000	4	7	6	3	5	4	4	4	4	4	4	4	4	3	6	4	4	4
8:57500001-58000000	4	7	6	3	5	4	4	4	4	4	4	4	4	3	6	4	4	4
8:58000001-58500000	5	9	8	4	5	5	5	5	5	5	5	5	5	4	8	5	5	5
8:74500001-75000000	5	9	8	4	5	5	5	5	5	5	5	5	5	4	8	5	5	5
8:75000001-75500000	5	9	9	5	5	6	6	5	5	6	6	6	6	5	10	5	6	6
8:75500001-76000000	5	9	9	5	5	6	6	5	5	6	6	6	6	5	10	6	6	6
8:79000001-79500000	5	9	9	5	5	6	6	5	5	6	6	6	6	5	10	6	6	6
8:79500001-80000000	5	9	8	4	5	5	5	5	5	6	5	5	5	4	8	6	5	5
8:80000001-80500000	5	9	8	4	5	5	5	5	5	5	5	5	5	4	8	5	5	5
8:111000001-111500000	5	9	8	4	5	5	5	5	5	5	5	5	5	4	8	5	5	5
8:111500001-112000000	5	10	9	5	5	5	5	5	5	5	5	5	5	4	8	5	5	5
8:115500001-116000000	5	10	9	5	5	5	5	5	5	5	5	5	5	4	8	5	5	5
8:116000001-116500000	5	10	9	5	5	5	5	5	5	5	5	5	5	5	8	5	5	5
8:141500001-142000000	5	10	9	5	5	5	5	5	5	5	5	5	5	5	8	5	5	5
8:142000001-142500000	6	10	9	5	5	5	5	5	5	5	5	5	5	5	8	5	5	5
10:37000001-37500000	2	4	4	2	2	2	2	2	2	2	2	2	2	2	2	2	2	2
10:43500001-44000000	2	4	4	2	3	2	2	2	2	2	2	2	2	2	2	2	2	2
10:44000001-44500000	3	5	4	2	3	2	2	2	2	2	2	2	2	2	2	2	2	2
10:45000001-45500000	3	5	4	2	3	2	2	2	2	2	2	2	2	2	2	2	2	2
10:45500001-46000000	3	5	4	2	3	2	2	2	2	2	2	2	3	2	2	2	2	2
10:50000001-50500000	3	5	4	2	3	2	2	2	2	2	2	2	3	2	2	2	2	2
10:52000001-52500000	3	5	4	2	3	2	2	2	3	3	2	2	3	2	2	2	2	2
10:52500001-53000000	3	5	4	2	3	2	2	2	3	3	2	3	3	2	2	2	3	2
10:53000001-53500000	3	5	6	3	3	3	3	3	3	3	3	3	3	3	4	3	3	3
10:100000001-100500000	3	5	6	3	3	3	3	3	3	3	3	3	3	3	4	3	3	3
10:100500001-101000000	3	5	6	2	3	3	2	3	3	3	3	3	2	3	4	3	3	3
10:102000001-102500000	2	4	4	2	3	2	2	2	2	2	2	2	2	2	2	2	2	2
10:102500001-103000000	2	4	4	2	2	2	2	2	2	2	2	2	2	2	2	2	2	2
10:113000001-113500000	2	4	4	2	2	2	2	2	2	2	2	2	2	2	2	2	2	2
10:113500001-114000000	2	4	6	3	2	3	3	3	2	2	3	3	3	3	2	2	2	3
10:115500001-116000000	2	4	6	3	2	3	3	3	2	2	3	3	3	3	2	2	2	3
10:116000001-116500000	2	4	4	2	2	2	2	2	2	2	2	2	2	2	2	2	2	2
11:58000001-58500000	3	5	6	3	3	3	3	3	3	3	3	3	3	3	3	3	3	3
11:58500001-59000000	4	5	6	3	3	3	3	3	3	3	3	3	3	3	3	3	3	3
11:61500001-62000000	4	5	6	3	3	3	3	3	3	3	3	3	3	3	3	3	3	3
11:62000001-62500000	4	5	6	4	3	3	3	3	3	3	3	3	3	3	3	3	3	3
11:74000001-74500000	4	5	6	4	3	3	3	3	3	3	3	3	3	3	3	3	3	3
11:75000001-75500000	4	5	8	4	3	4	4	4	3	4	4	3	4	4	5	4	4	4
11:78500001-79000000	4	5	8	4	3	4	4	4	3	4	4	3	4	4	5	4	4	4
11:79000001-79500000	4	5	6	4	3	3	4	3	3	3	3	3	4	3	3	3	3	3
11:79500001-80000000	4	5	6	3	3	3	4	3	3	3	3	3	4	3	3	3	3	3
11:80000001-80500000	3	5	6	3	3	3	3	3	3	3	3	3	3	3	3	3	3	3
12:10500001-11000000	3	5	6	3	3	3	3	3	3	3	3	3	3	3	4	3	3	3
12:11000001-11500000	3	5	4	2	3	2	2	2	3	2	2	2	2	2	2	2	2	2
12:11500001-12000000	3	5	4	2	3	2	2	2	3	2	2	2	2	2	2	2	2	2
12:12000001-12500000	2	5	4	2	3	2	2	2	3	2	2	2	2	2	2	2	2	2
12:14500001-15000000	2	5	4	2	3	2	2	2	3	2	2	2	2	2	2	2	2	2
12:15000001-15500000	3	5	6	3	3	3	3	3	3	3	3	3	3	3	4	3	3	3
12:114500001-115000000	3	5	6	3	3	3	3	3	3	3	3	3	3	3	4	3	3	3
12:115000001-115500000	3	5	8	4	3	4	4	4	3	4	4	4	3	4	6	3	4	4
12:115500001-116000000	3	7	8	4	3	4	4	4	3	4	4	4	3	4	6	4	4	4
12:117000001-117500000	3	7	8	4	3	4	4	4	3	4	4	4	3	4	6	4	4	4
12:117500001-118000000	3	5	6	3	3	3	3	3	3	3	3	3	3	3	4	3	3	3
13:24000001-24500000	3	4	5	3	3	3	3	3	3	3	3	3	3	3	3	3	3	3
13:25500001-26000000	3	4	4	2	3	3	3	3	3	3	3	3	3	2	3	3	3	3
13:45000001-45500000	3	4	4	2	3	3	3	3	3	3	3	3	3	2	3	3	3	3
13:45500001-46000000	3	4	4	2	1	3	3	3	3	3	3	3	3	2	3	3	3	3
13:46000001-46500000	1	1	1	1	1	1	1	1	1	1	1	1	1	1	-1	1	1	1
13:84000001-84500000	1	1	1	1	1	1	1	1	1	1	1	1	1	1	-1	1	1	1
13:84500001-85000000	1	4	4	2	1	3	3	3	3	3	3	3	3	2	3	3	3	3
13:85500001-86000000	3	4	4	2	3	3	3	3	3	3	3	3	3	2	3	3	3	3
16:5000001-5500000	3	5	4	3	3	3	3	3	3	3	3	2	3	3	4	3	3	3
16:6500001-7000000	3	5	4	3	2	3	3	3	3	3	3	2	3	3	3	3	3	3
16:27500001-28000000	3	5	4	3	2	3	3	3	3	3	3	2	3	3	3	3	3	3
16:28500001-29000000	4	5	4	3	3	3	3	4	4	4	4	3	3	3	4	4	4	3
16:30000001-30500000	4	5	4	3	3	4	3	4	4	4	4	3	3	3	4	4	4	3
16:50500001-51000000	4	5	4	3	3	4	3	4	4	4	4	3	3	3	4	4	4	3
16:51000001-51500000	4	5	4	3	3	3	3	3	4	4	4	3	3	3	4	4	4	3
16:52000001-52500000	4	5	4	3	3	3	3	3	4	4	4	3	3	3	4	4	4	3
16:52500001-53000000	4	5	4	3	3	3	3	3	2	4	4	3	3	3	4	4	4	3
16:53000001-53500000	2	3	3	2	1	3	2	3	2	2	2	1	2	2	1	2	2	2
17:38500001-39000000	2	4	5	2	2	2	2	3	2	2	2	2	3	2	3	2	2	2
17:39000001-39500000	2	4	5	2	2	2	2	3	3	2	2	2	3	2	3	2	2	2
17:40000001-40500000	2	4	5	2	2	2	2	3	3	2	2	2	3	2	3	2	2	2
17:40500001-41000000	2	4	5	3	2	2	2	3	3	2	2	2	3	2	3	2	2	2
17:41500001-42000000	3	6	6	3	3	2	3	3	3	3	3	3	4	3	5	3	3	3
17:45000001-45500000	3	6	6	3	3	2	3	3	3	3	3	3	4	3	5	3	3	3
17:46000001-46500000	3	6	6	3	3	4	3	3	3	3	3	3	4	3	5	3	3	3
17:48500001-49000000	3	6	6	3	3	4	3	3	3	3	3	3	4	3	5	3	3	3
17:49000001-49500000	3	6	6	3	3	3	3	3	3	3	3	3	4	3	5	3	3	3
17:56000001-56500000	3	6	6	3	3	3	3	3	3	3	3	3	4	3	5	3	3	3
17:56500001-57000000	3	6	6	3	2	3	3	3	3	3	3	3	4	3	5	3	3	3
17:70000001-70500000	3	6	6	3	2	3	3	3	3	3	3	3	4	3	5	3	3	3
17:71500001-72000000	3	6	6	3	3	3	3	3	3	3	3	3	4	3	5	3	3	3
18:4000001-4500000	1	2	2	1	1	1	1	1	1	1	1	1	1	1	1	1	1	1
18:4500001-5000000	3	6	6	3	3	3	3	3	3	3	3	3	3	3	4	3	3	3
19:8000001-8500000	2	4	4	2	2	2	2	2	2	2	2	2	2	2	3	2	2	2
19:8500001-9000000	2	4	4	3	2	2	2	2	2	2	2	2	2	2	3	2	2	2
19:9000001-9500000	2	4	4	3	2	2	2	2	2	2	2	2	2	2	3	2	2	2
19:10000001-10500000	3	6	6	3	3	3	3	3	3	3	3	3	3	3	4	3	3	3
20:8000001-8500000	3	6	6	3	3	3	3	3	3	3	3	3	3	3	3	3	3	3
20:8500001-9000000	3	6	8	3	3	3	3	4	3	3	3	3	3	3	3	4	4	3
20:9500001-10000000	3	6	8	4	3	4	4	4	3	4	4	3	4	4	5	4	4	3
20:10000001-10500000	3	7	8	4	3	4	4	4	4	4	4	3	4	4	5	4	4	4
20:10500001-11000000	4	7	8	4	3	4	4	4	4	4	4	3	4	4	5	4	4	4
20:22000001-22500000	4	7	8	4	3	4	4	4	4	4	4	3	4	4	5	4	4	4
20:22500001-23000000	4	7	8	4	3	4	4	4	5	4	4	3	4	4	5	4	4	4
20:25000001-25500000	4	7	8	4	3	4	4	4	5	4	4	3	4	4	5	4	4	4
20:30000001-30500000	4	7	8	4	3	4	4	4	4	4	4	3	4	4	5	4	4	4
21:18000001-18500000	2	4	3	2	2	3	2	2	2	2	2	2	3	2	2	2	2	2
21:19500001-20000000	2	4	3	2	2	2	2	2	2	2	2	2	3	2	2	2	2	2

## Sheet: CA79_CN_at_TPs
TPs	CA79_3	CA79_4	CA79_5	CA79_7	CA79_8	CA79_9	CA79_10	CA79_11	CA79_12	CA79_13	CA79_14	CA79_15
1:115000001-115500000	3	3	3	3	3	3	3	3	3	3	3	3
1:115500001-116000000	3	3	4	3	3	3	3	4	3	3	3	3
1:116000001-116500000	3	3	4	3	3	3	3	4	3	3	3	3
1:116500001-117000000	3	3	4	3	3	4	3	4	3	3	3	3
1:117000001-117500000	3	3	4	4	3	4	3	4	3	3	4	3
1:119000001-119500000	3	3	4	4	3	4	3	4	3	3	4	3
1:119500001-120000000	3	3	4	4	5	4	5	4	5	3	4	3
1:120000001-120500000	4	5	4	4	5	4	5	4	5	4	4	5
1:166000001-166500000	4	5	4	4	5	4	5	4	5	4	4	5
1:167000001-167500000	4	5	4	4	5	4	4	4	5	4	4	5
1:202500001-203000000	4	5	4	4	5	4	4	4	5	4	4	5
1:203000001-203500000	3	4	4	4	4	4	4	4	4	4	4	4
1:234500001-235000000	3	4	4	4	4	4	4	4	4	4	4	4
1:235000001-235500000	3	4	4	4	4	4	4	4	3	4	4	4
2:36500001-37000000	3	3	3	3	3	3	3	3	3	3	3	3
2:37500001-38000000	5	5	3	3	3	3	3	3	3	4	5	3
2:39500001-40000000	5	5	3	3	3	3	3	3	3	4	5	3
2:40000001-40500000	5	5	3	3	3	3	5	3	3	4	5	3
2:42000001-42500000	5	5	3	3	3	3	5	3	3	4	5	3
2:42500001-43000000	3	3	3	3	3	3	3	3	3	3	3	3
2:165000001-165500000	3	3	3	3	3	3	3	3	3	3	3	3
2:165500001-166000000	3	3	3	3	3	3	3	3	3	3	3	2
2:220000001-220500000	3	3	3	3	3	3	3	3	3	3	3	2
2:220500001-221000000	3	3	3	3	3	3	3	3	3	3	3	3
3:23000001-23500000	6	5	5	5	5	4	4	5	5	4	5	4
3:24500001-25000000	3	5	5	5	5	4	4	5	5	4	5	4
3:27000001-27500000	3	5	5	5	5	4	4	5	5	4	5	4
3:28000001-28500000	3	2	3	2	2	2	2	2	2	2	2	2
3:32000001-32500000	3	2	3	2	2	2	2	2	2	2	2	2
3:32500001-33000000	4	4	3	2	4	4	4	5	4	4	5	4
3:33000001-33500000	4	4	4	5	4	4	4	5	4	4	5	4
3:68500001-69000000	4	4	4	5	4	4	4	5	4	4	5	4
3:69000001-69500000	2	2	3	2	2	2	2	2	2	2	2	2
3:82500001-83000000	2	2	3	2	2	2	2	2	2	2	2	2
3:83000001-83500000	4	4	4	4	4	4	4	4	4	4	4	4
3:113500001-114000000	4	4	4	4	4	4	4	4	4	4	4	4
3:114500001-115000000	7	7	6	6	6	7	6	6	6	6	6	6
3:124500001-125000000	7	7	6	6	6	7	6	6	6	6	6	6
3:125500001-126000000	7	7	9	10	10	7	10	10	10	6	10	10
3:127000001-127500000	7	7	9	10	10	7	10	10	10	6	10	10
3:127500001-128000000	10	11	9	10	10	10	10	10	10	10	10	10
3:140500001-141000000	10	11	9	10	10	10	10	10	10	10	10	10
3:141000001-141500000	4	4	4	4	4	4	4	4	4	4	4	4
3:163000001-163500000	4	4	4	4	4	4	4	4	4	4	4	4
3:164000001-164500000	11	11	8	4	10	4	10	4	4	4	11	10
3:164500001-165000000	11	11	8	10	10	10	10	11	4	4	11	10
3:165000001-165500000	11	11	8	10	10	10	10	11	10	11	11	10
3:173000001-173500000	11	11	8	10	10	10	10	11	10	11	11	10
3:174000001-174500000	6	6	6	6	6	6	6	6	6	6	6	6
3:180000001-180500000	6	6	6	6	6	6	6	6	6	6	6	6
3:180500001-181000000	6	6	4	4	6	6	6	6	6	6	6	6
3:182000001-182500000	6	6	4	4	6	6	6	6	6	6	6	6
3:182500001-183000000	6	6	4	4	6	6	6	6	4	6	6	6
3:183000001-183500000	6	6	4	4	6	6	6	3	4	6	6	6
3:183500001-184000000	6	6	4	4	6	6	6	3	4	6	6	6
3:184000001-184500000	4	4	4	4	4	3	4	3	4	3	3	3
3:187500001-188000000	4	4	4	4	4	3	4	3	4	3	3	3
3:188000001-188500000	4	4	4	2	4	3	4	3	4	3	3	3
3:188500001-189000000	2	2	2	2	2	3	2	3	2	3	3	3
4:37500001-38000000	2	2	3	2	2	2	2	2	2	2	2	2
4:38000001-38500000	2	3	3	2	3	4	4	2	2	4	2	2
4:40000001-40500000	2	3	3	2	3	4	4	2	2	4	2	2
4:41000001-41500000	3	4	3	2	3	4	4	4	4	4	4	4
4:41500001-42000000	3	4	4	4	4	4	4	4	4	4	4	4
4:48500001-49000000	3	4	4	4	4	4	4	4	4	4	4	4
4:53000001-53500000	5	4	4	4	4	4	4	4	4	4	4	4
4:91000001-91500000	5	4	4	4	4	4	4	4	4	4	4	4
4:91500001-92000000	5	4	4	4	3	4	4	4	4	4	4	4
4:92000001-92500000	3	3	4	4	3	4	4	4	4	4	4	4
6:5500001-6000000	4	4	4	4	4	4	4	4	4	4	4	4
6:6000001-6500000	2	4	4	4	4	4	4	4	4	4	2	4
6:6500001-7000000	2	2	2	2	2	2	2	2	2	2	2	2
6:12500001-13000000	2	2	2	2	2	2	2	2	2	2	2	2
6:13000001-13500000	2	2	2	2	2	3	2	2	2	2	2	3
6:13500001-14000000	2	3	2	2	2	3	3	3	2	3	2	3
6:14000001-14500000	3	3	2	2	2	3	3	3	4	3	3	3
6:18000001-18500000	3	3	2	2	2	3	3	3	4	3	3	3
6:18500001-19000000	3	3	2	2	3	3	3	3	4	3	3	3
6:27500001-28000000	3	3	2	2	3	3	3	3	4	3	3	3
6:28500001-29000000	3	3	3	3	3	3	3	3	4	3	3	3
6:56000001-56500000	3	3	3	3	3	3	3	3	4	3	3	3
6:56500001-57000000	3	2	2	3	3	3	3	3	4	2	3	3
6:62500001-63000000	2	2	2	3	3	3	2	2	2	2	2	3
6:63000001-63500000	2	2	2	1	3	3	2	2	2	2	2	3
6:64500001-65000000	2	2	2	1	3	3	2	2	2	2	2	3
6:65000001-65500000	1	1	2	1	1	1	1	1	1	1	1	1
6:90500001-91000000	1	1	2	1	1	1	1	1	1	1	1	1
6:91000001-91500000	1	1	2	2	1	1	1	2	2	1	1	1
6:91500001-92000000	2	2	2	2	2	2	2	2	2	2	2	2
6:115000001-115500000	2	2	2	2	2	2	2	2	2	2	2	2
6:115500001-116000000	2	2	3	2	2	2	2	2	2	2	2	2
6:123000001-123500000	2	2	3	2	2	2	2	2	2	2	2	2
6:123500001-124000000	2	2	3	2	2	2	2	3	2	2	2	2
6:126000001-126500000	2	2	3	2	2	2	2	3	2	2	2	2
6:126500001-127000000	2	2	3	3	2	2	2	3	2	2	2	2
6:127000001-127500000	4	2	3	3	2	2	2	3	2	2	2	2
6:127500001-128000000	4	2	3	3	2	2	2	3	2	2	2	2
6:128000001-128500000	4	4	3	3	4	4	4	3	4	4	4	4
6:138000001-138500000	4	4	3	3	4	4	4	3	4	4	4	4
6:138500001-139000000	3	3	3	3	3	3	3	3	4	3	3	3
6:163500001-164000000	3	3	3	3	3	3	3	3	4	3	3	3
6:164000001-164500000	4	3	3	3	3	3	3	3	4	3	3	3
6:164500001-165000000	4	3	3	3	3	3	3	3	4	3	3	3
6:165000001-165500000	4	3	3	3	3	3	3	3	4	4	3	3
6:166000001-166500000	4	3	3	3	3	3	3	3	4	4	3	3
6:166500001-167000000	4	3	3	3	3	3	4	3	4	4	3	3
7:55500001-56000000	5	5	5	5	5	5	5	5	5	5	5	5
7:65500001-66000000	5	4	5	5	5	5	5	5	5	5	5	5
7:67000001-67500000	5	4	3	5	5	5	5	5	5	5	5	5
7:75500001-76000000	5	4	3	5	5	5	5	5	5	5	5	5
7:77000001-77500000	3	3	3	3	3	3	3	3	3	3	3	3
8:2000001-2500000	3	2	4	4	2	2	2	4	2	2	3	3
8:2500001-3000000	2	2	2	2	2	2	2	2	2	2	2	2
8:20500001-21000000	2	2	2	2	2	2	2	2	2	2	2	2
8:22000001-22500000	1	1	1	2	1	2	1	2	1	1	1	1
8:23000001-23500000	1	1	1	2	1	2	1	2	1	1	1	1
8:23500001-24000000	1	1	1	2	1	1	1	2	1	1	1	1
8:28500001-29000000	1	1	1	2	1	1	1	2	1	1	1	1
8:29500001-30000000	2	2	1	2	2	2	2	2	2	1	2	2
8:30500001-31000000	2	2	1	2	2	2	2	2	2	1	2	2
8:31000001-31500000	2	2	2	2	2	2	2	2	2	1	2	2
8:42500001-43000000	2	2	2	2	2	2	2	2	2	1	2	2
8:48000001-48500000	4	4	4	4	4	4	4	4	4	4	4	4
10:37000001-37500000	4	4	4	4	4	4	3	4	4	4	4	4
10:43500001-44000000	6	5	4	4	5	4	3	4	4	4	4	4
10:69000001-69500000	6	5	4	4	5	4	3	4	4	4	4	4
10:69500001-70000000	6	4	4	4	4	4	3	4	4	4	4	4
10:75000001-75500000	6	4	4	4	4	4	3	4	4	4	4	4
10:76000001-76500000	4	3	4	2	4	4	2	4	4	4	4	4
10:76500001-77000000	4	3	4	2	4	4	2	4	4	4	4	4
10:77000001-77500000	4	3	4	2	4	2	2	2	4	2	2	2
10:88000001-88500000	4	3	4	2	4	2	2	2	4	2	2	2
10:88500001-89000000	4	3	2	2	4	2	2	2	4	2	2	2
10:89000001-89500000	4	2	2	2	2	2	2	2	2	2	2	2
10:89500001-90000000	2	2	2	2	2	2	2	2	2	2	2	2
10:98500001-99000000	2	2	2	2	2	2	2	2	2	2	2	2
10:99000001-99500000	4	4	4	4	4	4	3	4	3	4	4	4
11:47500001-48000000	2	3	3	3	3	3	2	3	2	3	3	3
11:55500001-56000000	3	4	4	4	4	4	3	4	3	4	4	4
12:62000001-62500000	3	3	4	4	3	3	3	3	3	3	3	3
12:62500001-63000000	3	3	4	4	3	4	3	3	3	3	3	3
12:63000001-63500000	3	4	4	4	4	4	4	3	4	4	4	4
12:63500001-64000000	4	4	4	4	4	4	4	3	4	4	4	4
12:64500001-65000000	4	4	4	4	4	4	4	3	4	4	4	4
12:65000001-65500000	4	4	4	4	4	4	4	4	4	4	4	4
13:34500001-35000000	2	3	3	3	3	3	3	3	3	3	3	3
13:35500001-36000000	2	3	3	1	3	3	3	3	3	3	3	3
13:36000001-36500000	1	1	2	1	1	1	1	1	1	1	1	1
13:73500001-74000000	1	1	2	1	1	1	1	1	1	1	1	1
13:74500001-75000000	2	3	3	3	3	3	3	3	4	3	3	3
13:101500001-102000000	2	3	3	3	3	3	3	3	4	3	3	3
13:102500001-103000000	2	2	3	3	2	3	2	3	3	2	2	2
13:103000001-103500000	2	2	3	2	2	2	2	3	3	2	2	2
13:109500001-110000000	2	2	3	2	2	2	2	3	3	2	2	2
13:110500001-111000000	2	2	3	3	2	2	2	3	4	2	2	2
14:30500001-31000000	4	4	5	4	4	4	4	4	4	4	4	4
14:31000001-31500000	4	4	3	4	4	4	4	4	4	4	4	4
14:34000001-34500000	4	4	3	4	4	4	4	4	4	4	4	4
14:34500001-35000000	3	4	3	4	4	4	4	4	4	4	4	4
14:35000001-35500000	3	3	3	3	3	3	3	3	3	3	3	3
14:79500001-80000000	3	3	3	3	3	3	3	3	3	3	3	3
14:80000001-80500000	3	3	3	3	3	3	3	3	4	3	3	3
14:80500001-81000000	3	4	3	3	4	3	3	3	4	3	3	4
16:49500001-50000000	5	4	4	5	5	4	4	5	5	5	5	5
16:50500001-51000000	2	2	2	2	2	2	2	2	2	2	2	2
16:58000001-58500000	2	2	2	2	2	2	2	2	2	2	2	2
16:58500001-59000000	3	3	3	3	3	3	3	3	3	3	3	3
16:68500001-69000000	3	3	3	3	3	3	3	3	3	3	3	3
16:69000001-69500000	3	3	2	3	3	3	3	3	3	3	3	3
16:70000001-70500000	3	3	2	3	3	3	3	3	3	3	3	3
16:71500001-72000000	2	2	2	2	2	2	2	2	2	2	2	2
17:3000001-3500000	3	3	4	3	4	3	3	4	4	3	4	4
17:3500001-4000000	2	2	4	3	2	3	3	2	2	2	2	2
17:4000001-4500000	2	2	2	2	2	2	3	2	2	2	2	2
17:7000001-7500000	2	2	2	2	2	2	3	2	2	2	2	2
17:7500001-8000000	2	2	2	2	2	2	1	2	2	2	2	2
17:13500001-14000000	2	2	2	2	2	2	1	2	2	2	2	2
17:14000001-14500000	3	2	2	2	2	2	1	2	2	2	2	2
17:14500001-15000000	3	4	3	2	3	3	2	4	2	3	3	3
17:15000001-15500000	3	4	3	3	3	3	2	4	3	3	3	3
17:35500001-36000000	3	4	3	3	3	3	2	4	3	3	3	3
17:36000001-36500000	3	4	3	3	3	3	2	4	3	4	3	3
17:37500001-38000000	3	4	3	3	3	3	2	4	3	4	3	3
17:38500001-39000000	3	4	3	3	3	3	3	4	3	4	3	3
17:39000001-39500000	3	4	3	3	4	3	3	4	3	4	4	3
17:54000001-54500000	3	4	3	3	4	3	3	4	3	4	4	3
17:54500001-55000000	3	4	3	3	3	3	3	4	3	4	4	3
17:65500001-66000000	3	4	3	3	3	3	3	4	3	4	4	3
17:66000001-66500000	3	4	3	3	4	3	3	4	3	4	4	3
18:34000001-34500000	2	2	2	2	2	2	3	2	2	2	2	2
18:34500001-35000000	2	2	4	4	2	2	3	2	4	2	2	4
18:35000001-35500000	4	4	4	4	4	3	5	4	4	4	4	4
20:21000001-21500000	5	5	5	5	5	5	4	5	5	5	5	4
20:21500001-22000000	6	6	6	7	7	5	5	5	7	6	7	6
20:25000001-25500000	6	6	6	7	7	5	5	5	7	6	7	6
20:30000001-30500000	5	5	4	5	5	5	4	5	5	5	5	4
21:42500001-43000000	3	3	3	3	3	3	3	3	3	3	3	3
21:43000001-43500000	5	5	3	5	5	5	5	5	5	5	5	5

## Sheet: CA83_CN_at_TPs
TPs	CA83_6	CA83_7	CA83_8	CA83_9	CA83_10	CA83_11	CA83_12	CA83_14	CA83_15	CA83_16	CA83_17	CA83_18	CA83_19	CA83_20	CA83_21	CA83_22	CA83_23	CA83_25	CA83_26	CA83_27	CA83_30	CA83_31	CA83_31	CA83_32	CA83_32
1:118000001-118500000	3	3	3	3	3	3	3	3	3	3	3	3	3	3	3	3	3	3	3	3	3	3	3	3	3
1:118500001-119000000	3	3	3	4	3	3	3	3	3	3	3	3	3	3	3	3	3	3	3	3	3	3	3	3	3
1:119000001-119500000	3	3	3	4	3	3	3	3	3	3	3	3	3	3	3	3	3	3	3	3	3	3	3	3	3
1:119500001-120000000	3	3	3	4	3	3	3	3	3	3	3	3	3	3	3	3	3	3	3	3	3	3	5	3	3
1:120000001-120500000	3	3	3	4	5	5	5	3	3	3	3	5	3	5	5	5	3	3	3	3	3	3	5	3	3
1:146500001-147000000	5	5	5	4	5	5	5	5	5	5	5	5	5	5	5	5	5	5	3	5	5	5	5	5	5
1:150500001-151000000	5	5	5	6	5	5	5	5	5	5	5	5	5	5	5	5	5	5	5	5	5	5	5	5	5
1:161000001-161500000	5	5	5	6	5	5	5	5	5	5	5	5	5	5	5	5	5	5	5	5	5	5	5	5	5
1:161500001-162000000	5	5	5	4	5	5	5	5	5	5	5	5	5	4	5	5	5	5	5	5	5	5	5	5	5
1:236500001-237000000	5	5	5	4	5	5	5	5	5	5	5	5	5	4	5	5	5	5	5	5	5	5	5	5	5
1:237000001-237500000	5	5	5	4	5	5	5	4	5	5	5	5	5	4	5	5	5	5	5	5	5	5	5	5	5
2:23500001-24000000	3	3	3	3	3	3	3	3	3	2	2	3	2	3	3	2	3	3	3	3	3	3	3	3	3
2:24000001-24500000	3	3	3	3	3	3	3	3	3	2	2	3	2	3	2	2	3	3	3	3	3	3	3	3	3
2:55500001-56000000	3	3	3	3	3	3	3	3	3	2	2	3	2	3	2	2	3	3	3	3	3	3	3	3	3
2:56000001-56500000	3	3	3	3	3	3	3	3	3	2	2	3	2	3	3	2	3	3	3	3	3	3	3	3	3
2:58500001-59000000	3	3	3	3	3	3	3	3	3	2	2	3	2	3	3	2	3	3	3	3	3	3	3	3	3
2:59000001-59500000	3	3	3	3	3	3	3	3	3	3	2	3	3	3	3	2	3	3	3	3	3	3	3	3	3
2:60000001-60500000	3	3	3	3	3	3	3	3	3	3	3	3	3	3	3	3	3	3	3	3	3	3	3	3	3
3:73500001-74000000	3	3	3	3	3	3	3	3	3	3	3	3	3	3	3	3	3	3	3	3	3	3	3	3	3
3:74000001-74500000	3	3	3	4	3	3	3	3	3	3	3	3	3	3	3	3	3	3	3	3	3	3	3	3	3
3:74500001-75000000	4	4	4	4	4	4	4	4	4	3	3	4	3	4	3	3	4	4	4	4	4	4	4	4	4
3:89500001-90000000	4	4	4	4	4	4	4	4	4	3	3	4	3	4	3	3	4	4	4	4	4	4	4	4	4
3:94000001-94500000	4	4	4	4	4	4	4	4	4	3	3	4	3	4	3	3	4	3	4	4	4	4	4	4	4
3:130500001-131000000	4	4	4	4	4	4	4	4	4	3	3	4	3	4	3	3	4	3	4	4	4	4	4	4	4
3:131500001-132000000	7	7	7	8	8	9	8	8	7	3	6	7	7	8	7	6	8	3	7	7	7	7	7	7	7
3:132000001-132500000	7	7	7	8	8	9	8	8	7	7	6	7	7	8	7	6	8	7	7	7	7	7	7	7	7
3:135500001-136000000	7	7	7	8	8	9	8	8	7	7	6	7	7	8	7	6	8	7	7	7	7	7	7	7	7
3:136000001-136500000	7	7	7	8	8	6	8	8	7	7	6	7	7	8	7	6	8	7	7	7	7	7	7	7	7
3:140500001-141000000	7	7	7	8	8	6	8	8	7	7	6	7	7	8	7	6	8	7	7	7	7	7	7	7	7
3:141000001-141500000	7	7	7	7	8	6	8	8	7	7	6	7	7	8	7	6	8	7	7	7	7	7	7	7	7
3:143500001-144000000	7	7	7	7	8	6	8	8	7	7	6	7	7	8	7	6	8	7	7	7	7	7	7	7	7
3:144000001-144500000	7	7	7	7	8	6	8	8	7	6	6	7	7	8	6	6	8	7	7	7	7	7	7	7	7
3:144500001-145000000	7	7	7	7	7	6	8	8	7	6	6	7	7	8	6	6	8	7	7	7	7	7	7	7	7
3:147000001-147500000	7	7	7	7	7	6	8	8	7	6	6	7	7	8	6	6	8	7	7	7	7	7	7	7	7
3:147500001-148000000	7	7	7	7	7	6	8	8	7	6	6	7	7	7	6	6	8	7	7	7	7	7	7	7	7
3:153500001-154000000	7	7	7	7	7	6	8	8	7	6	6	7	7	7	6	6	8	7	7	7	7	7	7	7	7
3:154000001-154500000	7	7	7	7	7	6	8	8	7	6	6	7	7	7	6	6	8	7	7	7	7	6	7	7	7
3:169000001-169500000	7	7	7	7	7	6	8	8	7	6	6	7	7	7	6	6	8	7	7	7	7	6	7	7	7
3:169500001-170000000	7	7	7	7	7	6	8	8	7	6	6	7	7	7	6	6	8	7	7	7	7	6	7	6	7
4:1500001-2000000	4	4	4	3	4	4	3	4	4	3	3	4	3	3	4	3	4	4	3	4	4	3	4	4	4
4:2000001-2500000	3	3	4	3	4	3	3	3	3	3	3	4	3	3	4	3	3	4	3	3	4	3	4	3	4
4:2500001-3000000	3	3	3	3	4	3	3	3	3	3	3	4	3	3	4	3	3	3	3	3	3	3	4	3	3
4:3000001-3500000	3	3	3	3	4	3	3	3	3	3	3	3	3	3	4	3	3	3	3	3	3	3	4	3	3
4:5500001-6000000	3	3	3	3	4	3	3	3	3	3	3	3	3	3	4	3	3	3	3	3	3	3	4	3	3
4:6000001-6500000	3	3	3	3	3	3	3	3	3	3	3	3	3	3	4	3	3	3	3	3	3	3	4	3	3
4:11500001-12000000	3	3	3	3	3	3	3	3	3	3	3	3	3	3	4	3	3	3	3	3	3	3	4	3	3
4:13000001-13500000	3	3	3	3	3	3	3	3	3	3	3	3	3	3	4	3	3	3	3	3	3	3	3	3	3
4:14500001-15000000	3	3	3	3	3	3	3	3	3	3	3	3	3	3	4	3	3	3	3	3	3	3	3	3	3
4:15000001-15500000	3	3	3	3	3	3	3	3	3	3	3	3	3	3	3	3	3	3	3	3	3	3	3	3	3
4:60500001-61000000	3	3	3	3	3	3	3	3	3	3	3	3	3	3	3	3	3	3	3	3	3	3	3	3	3
4:61000001-61500000	4	4	4	3	4	4	3	4	4	3	3	4	3	4	3	3	4	4	4	4	4	3	4	4	4
4:64500001-65000000	4	4	4	3	4	4	3	4	4	3	3	4	3	4	3	3	4	4	4	4	4	3	4	4	4
4:65500001-66000000	7	7	7	6	6	6	7	7	7	5	6	7	6	6	5	5	6	7	6	6	7	6	7	7	7
4:67000001-67500000	7	7	7	6	6	6	7	7	7	5	6	7	6	6	5	5	6	7	6	6	7	6	7	7	7
4:67500001-68000000	7	7	7	6	6	6	7	7	7	5	6	7	6	6	6	5	6	7	6	6	7	6	7	7	7
4:74500001-75000000	7	7	7	6	6	6	7	7	7	5	6	7	6	6	6	5	6	7	6	6	7	6	7	7	7
4:75000001-75500000	2	2	2	2	2	2	2	2	2	2	1	2	2	2	2	2	2	2	1	2	2	2	2	2	2
4:77500001-78000000	2	2	2	2	2	2	2	2	2	2	1	2	2	2	2	2	2	2	1	2	2	2	2	2	2
4:79000001-79500000	2	2	2	2	2	2	2	2	2	2	2	2	2	2	2	2	2	2	1	2	2	2	2	2	2
4:115000001-115500000	2	2	2	2	2	2	2	2	2	2	2	2	2	2	2	2	2	2	1	2	2	2	2	2	2
4:115500001-116000000	3	3	3	3	3	2	2	3	3	2	2	3	2	3	2	2	3	3	2	3	3	2	3	3	3
4:130000001-130500000	3	3	3	3	3	2	2	3	3	2	2	3	2	3	2	2	3	3	2	3	3	2	3	3	3
4:130500001-131000000	1	1	1	1	1	2	2	1	1	2	1	1	2	1	2	2	1	1	1	1	1	2	1	1	1
4:133000001-133500000	1	1	1	1	1	2	2	1	1	2	1	1	2	1	2	2	1	1	1	1	1	2	1	1	1
4:133500001-134000000	1	1	1	1	1	2	2	3	1	2	1	1	2	1	2	2	1	1	1	1	1	2	1	1	1
4:135000001-135500000	3	3	3	3	3	3	3	3	3	3	3	3	3	3	3	4	3	3	2	3	3	3	3	3	3
4:164000001-164500000	3	3	3	3	3	3	3	3	3	3	3	3	3	3	3	4	3	3	2	3	3	3	3	3	3
4:164500001-165000000	3	3	3	1	3	3	1	3	3	3	3	3	3	3	3	4	3	3	1	3	3	3	3	3	3
4:165000001-165500000	1	1	1	1	1	1	1	1	1	1	1	1	1	1	1	1	1	1	1	1	1	1	1	1	1
4:177000001-177500000	1	1	1	1	1	1	1	1	1	1	1	1	1	1	1	1	1	1	1	1	1	1	1	1	1
4:177500001-178000000	1	1	1	1	1	3	1	1	1	1	1	1	1	1	1	1	1	1	1	1	1	1	1	1	1
4:178500001-179000000	1	1	1	1	1	3	1	1	1	1	1	1	1	1	1	1	1	1	1	1	1	1	1	1	1
4:179000001-179500000	1	1	1	3	3	3	3	1	1	3	3	1	3	1	3	3	1	1	1	1	1	3	1	1	1
4:179500001-180000000	3	3	3	3	3	3	3	3	3	3	3	3	3	3	3	3	3	3	2	3	3	3	3	3	3
5:15000001-15500000	6	6	7	5	6	8	8	5	6	5	6	6	6	5	6	4	6	7	6	6	6	6	7	6	7
5:15500001-16000000	10	6	7	5	6	8	8	5	6	5	6	6	6	5	6	4	6	7	6	6	6	6	7	6	7
5:16500001-17000000	10	6	7	5	6	8	8	5	6	5	6	6	6	5	6	4	6	7	6	6	6	6	7	6	7
5:17000001-17500000	10	9	9	5	9	12	11	7	8	8	11	8	9	7	6	6	8	11	9	8	9	9	7	9	10
5:18000001-18500000	10	9	9	6	9	12	11	7	8	8	11	8	9	7	7	6	8	11	9	8	9	9	10	9	10
5:25500001-26000000	10	9	9	6	9	12	11	7	8	8	11	8	9	7	7	6	8	11	9	8	9	9	10	9	10
5:26500001-27000000	9	9	9	6	9	12	11	7	8	8	11	8	9	7	7	6	8	11	9	8	9	9	10	9	10
5:31000001-31500000	9	9	9	6	9	12	11	7	8	8	11	8	9	7	7	6	8	11	9	8	9	9	10	9	10
5:31500001-32000000	9	9	9	6	9	12	11	7	8	8	11	9	9	7	7	6	8	11	9	8	9	9	10	9	10
5:33500001-34000000	9	9	9	6	9	12	11	7	8	8	11	9	9	7	7	6	8	11	9	8	9	9	10	9	10
5:35000001-35500000	9	9	9	6	9	12	11	7	8	11	14	9	11	7	12	15	8	11	9	8	9	9	10	9	10
5:44000001-44500000	9	9	9	6	9	12	11	7	8	11	14	9	11	7	12	15	8	11	9	8	9	9	10	9	10
5:44500001-45000000	9	9	9	6	9	12	11	7	8	11	14	9	11	7	12	3	8	11	9	8	9	9	10	9	10
5:45000001-45500000	9	9	9	6	9	12	11	7	8	11	14	9	11	7	12	3	8	11	9	8	9	9	10	9	10
5:50000001-50500000	3	3	3	3	3	3	3	3	3	3	3	3	3	3	4	3	3	3	3	3	3	3	3	3	3
5:68000001-68500000	3	3	3	3	3	3	3	3	3	3	3	3	3	3	4	3	3	3	3	3	3	3	3	3	3
5:72000001-72500000	3	3	3	3	3	2	3	3	3	3	3	3	3	3	4	3	3	3	3	3	3	3	3	3	3
5:74000001-74500000	3	3	3	3	3	2	3	3	3	3	3	3	3	3	4	3	3	3	3	3	3	3	3	3	3
5:74500001-75000000	3	3	3	3	3	3	3	3	3	3	3	3	3	3	4	3	3	3	3	3	3	3	3	3	3
5:76500001-77000000	3	3	3	3	3	3	3	3	3	3	3	3	3	3	4	3	3	3	3	3	3	3	3	3	3
5:77000001-77500000	3	3	3	3	3	3	3	3	3	4	4	3	4	3	4	4	3	3	3	3	3	3	3	3	3
5:151000001-151500000	3	3	3	3	3	3	3	3	3	4	4	3	4	3	4	4	3	3	3	3	3	3	3	3	3
5:151500001-152000000	3	3	3	3	3	2	3	3	3	4	4	3	4	3	4	4	3	3	3	3	3	3	3	3	3
8:26500001-27000000	1	1	1	1	1	1	1	1	1	1	1	1	1	1	1	1	1	1	1	1	1	1	1	1	1
8:27000001-27500000	6	4	2	2	5	7	2	2	2	2	2	2	4	2	1	5	5	5	2	2	6	5	2	2	2
8:30500001-31000000	6	4	2	2	5	7	2	2	2	2	2	2	4	2	1	5	5	5	2	2	6	5	2	2	2
8:31000001-31500000	6	4	2	2	5	7	2	2	2	2	2	2	4	2	2	5	5	5	2	2	6	5	2	2	2
8:35500001-36000000	6	4	2	2	5	7	2	2	2	2	2	2	4	2	2	5	5	5	2	2	6	5	2	2	2
8:36000001-36500000	6	4	26	21	5	7	25	10	10	7	8	24	4	7	24	5	5	5	9	10	6	5	20	8	9
8:38000001-38500000	6	4	26	21	5	7	25	10	10	7	8	24	4	7	24	5	5	5	9	10	6	5	20	8	9
8:38500001-39000000	6	4	2	1	5	2	2	10	10	7	8	2	4	7	1	5	5	5	9	10	6	5	1	8	9
8:42500001-43000000	6	4	2	1	5	2	2	10	10	7	8	2	4	7	1	5	5	5	9	10	6	5	1	8	9
8:48000001-48500000	5	5	5	5	5	2	5	5	5	4	4	5	4	5	5	4	5	5	5	5	5	5	5	4	5
8:49500001-50000000	5	5	5	5	5	4	5	5	5	4	4	5	4	5	5	4	5	5	5	5	5	5	5	4	5
8:52000001-52500000	5	5	5	5	5	4	5	5	5	4	4	5	4	5	5	4	5	5	5	5	5	5	5	4	5
8:52500001-53000000	6	5	5	5	5	4	5	6	5	4	4	5	5	5	5	4	5	5	5	5	5	5	5	6	5
8:53000001-53500000	6	6	6	5	7	5	6	6	6	5	5	6	5	6	5	5	6	6	6	6	6	6	6	6	6
8:53500001-54000000	6	6	6	6	7	5	6	6	6	5	5	6	5	6	5	5	6	6	6	6	6	6	6	6	6
8:67000001-67500000	6	6	6	6	7	5	6	6	6	5	5	6	5	6	5	5	6	6	6	6	6	6	6	6	6
8:67500001-68000000	6	6	6	5	7	5	6	6	6	5	5	6	5	6	5	5	6	6	6	6	6	6	6	6	6
8:90500001-91000000	6	6	6	5	7	5	6	6	6	5	5	6	5	6	5	5	6	6	6	6	6	6	6	6	6
8:91000001-91500000	6	6	6	6	7	5	6	7	6	5	5	6	5	7	5	5	6	6	6	6	6	6	6	6	6
8:96000001-96500000	6	6	6	6	7	5	6	7	6	5	5	6	5	7	5	5	6	6	6	6	6	6	6	6	6
8:96500001-97000000	6	6	6	6	7	6	6	7	6	5	5	6	5	7	5	5	6	6	6	6	6	6	6	6	6
8:102000001-102500000	6	6	6	6	7	6	6	7	6	5	5	6	5	7	5	5	6	6	6	6	6	6	6	6	6
8:103500001-104000000	6	6	6	6	7	5	6	7	6	5	5	6	5	7	5	5	6	6	6	6	6	6	6	6	6
8:121000001-121500000	6	6	6	6	7	5	6	7	6	5	5	6	5	7	5	5	6	6	6	6	6	6	6	6	6
8:121500001-122000000	6	6	6	6	7	6	6	7	6	5	5	6	5	7	5	5	6	6	6	6	6	6	6	6	6
8:123000001-123500000	6	6	6	6	7	6	6	7	6	5	5	6	5	7	5	5	6	6	6	6	6	6	6	6	6
8:123500001-124000000	6	6	6	7	7	6	6	7	6	5	5	6	5	7	5	5	6	6	6	6	6	6	6	6	6
8:127500001-128000000	6	6	6	7	7	6	6	7	6	5	5	6	5	7	5	5	6	6	6	6	6	6	6	6	6
8:128500001-129000000	6	6	6	7	7	6	6	7	6	5	5	6	5	7	5	5	6	6	6	6	3	6	6	6	6
8:129000001-129500000	3	3	3	3	3	3	3	3	3	2	2	3	2	3	3	2	3	2	3	3	3	3	3	3	3
9:38000001-38500000	4	4	4	4	4	3	4	4	4	5	5	4	5	4	5	5	4	4	4	4	4	4	5	4	4
9:71000001-71500000	4	4	4	4	4	3	2	4	4	3	3	4	3	4	4	3	4	4	4	4	4	4	3	4	4
9:72000001-72500000	4	4	4	4	4	3	2	4	4	3	3	4	3	4	4	3	4	4	4	4	4	4	3	4	4
9:73000001-73500000	4	4	4	4	4	3	2	4	4	3	3	4	3	4	4	3	4	4	4	4	4	4	3	4	3
9:82000001-82500000	4	4	4	4	4	3	2	4	4	3	3	4	3	4	4	3	4	4	4	4	4	4	3	4	3
9:82500001-83000000	4	4	4	4	4	3	2	4	4	3	3	4	3	4	4	3	4	3	4	4	4	4	3	4	3
9:91500001-92000000	4	4	4	4	4	3	2	4	4	3	3	4	3	4	4	3	4	3	4	4	4	4	3	4	3
9:92500001-93000000	4	4	4	4	4	3	2	4	4	3	3	4	3	4	4	3	4	3	4	4	4	4	3	4	4
10:1500001-2000000	1	2	2	2	2	2	2	2	1	2	2	2	2	2	3	2	2	2	2	1	1	2	3	2	2
10:2000001-2500000	1	2	2	2	2	2	2	2	1	2	2	2	2	2	2	2	2	2	2	1	1	2	2	2	2
10:31500001-32000000	1	2	2	2	2	2	2	2	1	2	2	2	2	2	2	2	2	2	2	1	1	2	2	2	2
10:33000001-33500000	3	4	3	2	3	3	3	3	3	3	3	3	3	3	3	3	4	4	3	3	3	3	3	4	4
10:34500001-35000000	3	4	3	2	3	3	3	3	3	3	3	3	3	3	3	3	4	4	3	3	3	3	3	4	4
10:35500001-36000000	3	4	3	4	3	3	3	3	3	3	3	3	3	3	3	3	4	4	3	3	3	3	3	4	4
10:36000001-36500000	3	4	3	4	3	3	3	3	3	3	3	3	3	3	3	3	4	4	3	3	3	3	4	4	4
10:44000001-44500000	3	4	3	4	3	3	3	3	3	3	3	3	3	3	3	3	4	4	3	3	3	3	4	4	4
10:44500001-45000000	3	4	3	4	8	9	9	3	3	8	8	5	8	3	7	6	4	4	3	3	3	8	4	4	4
10:45000001-45500000	3	4	3	4	8	9	9	8	3	8	8	5	8	3	7	6	4	4	3	3	3	8	4	4	4
10:56000001-56500000	3	4	3	4	8	9	9	8	3	8	8	5	8	3	7	6	4	4	3	3	3	8	4	4	4
10:56500001-57000000	10	10	10	4	8	9	9	8	10	8	8	5	8	10	7	6	10	11	3	9	10	8	10	10	4
10:57500001-58000000	10	10	10	10	8	9	9	8	10	8	8	10	8	10	7	11	10	11	9	9	10	8	10	10	11
10:68000001-68500000	10	10	10	10	8	9	9	8	10	8	8	10	8	10	7	11	10	11	9	9	10	8	10	10	11
10:69000001-69500000	3	4	4	4	8	9	9	8	3	8	8	4	8	4	7	4	4	4	4	3	3	8	4	4	4
10:74000001-74500000	3	4	4	4	8	9	9	8	3	8	8	4	8	4	7	4	4	4	4	3	3	8	4	4	4
10:75000001-75500000	9	10	10	9	8	9	9	8	9	8	8	10	8	9	7	11	9	10	9	9	9	8	10	9	10
10:82500001-83000000	9	10	10	9	8	9	9	8	9	8	8	10	8	9	7	11	9	10	9	9	9	8	10	9	10
10:83000001-83500000	9	10	10	9	8	9	9	8	9	8	8	10	8	9	7	11	9	10	5	9	9	8	10	9	10
10:86000001-86500000	9	10	10	9	8	9	9	8	9	8	8	10	8	9	7	11	9	10	5	9	9	8	10	9	10
10:86500001-87000000	1	2	1	2	1	2	3	2	1	1	1	1	1	1	1	1	1	1	1	1	1	1	1	1	2
10:91000001-91500000	1	2	1	2	1	2	3	2	1	1	1	1	1	1	1	1	1	1	1	1	1	1	1	1	2
10:92000001-92500000	1	2	2	2	2	2	3	2	2	1	1	2	1	2	1	1	2	2	2	2	1	1	1	1	2
10:92500001-93000000	1	2	2	2	2	2	3	2	2	1	1	2	1	2	1	1	2	2	2	2	1	1	1	1	2
10:93000001-93500000	2	2	2	2	2	2	3	2	2	1	1	2	1	2	1	1	2	2	2	2	1	2	1	2	2
10:93500001-94000000	2	2	2	2	2	2	3	2	2	2	2	2	2	2	1	3	2	2	2	2	2	2	2	2	2
10:94500001-95000000	2	2	2	2	2	2	3	2	2	2	2	2	2	2	1	3	2	2	2	2	2	2	2	2	2
10:95000001-95500000	2	2	2	2	2	2	3	2	2	2	2	2	2	2	2	3	2	2	2	2	2	2	2	2	2
11:6000001-6500000	5	6	5	5	6	5	6	6	6	5	5	6	5	6	5	5	5	6	6	6	6	5	5	5	7
11:7000001-7500000	5	6	6	5	6	5	6	6	6	5	5	6	5	6	5	5	5	6	6	6	6	5	5	5	7
11:19500001-20000000	5	6	6	5	6	5	6	6	6	5	5	6	5	6	5	5	5	6	6	6	6	5	5	5	7
11:20000001-20500000	5	6	5	5	6	5	6	6	6	5	5	6	5	6	5	5	5	6	6	6	6	5	5	5	7
11:33000001-33500000	5	6	5	5	6	5	6	6	6	5	5	6	5	6	5	5	5	6	6	6	6	5	5	5	7
11:33500001-34000000	5	6	6	5	6	5	6	6	6	5	5	6	5	6	5	5	5	6	6	6	6	5	5	5	7
11:39500001-40000000	5	6	6	5	6	5	6	6	6	5	5	6	5	6	5	5	5	6	6	6	6	5	5	5	7
11:41000001-41500000	5	6	6	5	6	5	6	7	6	5	5	6	5	6	5	5	5	6	6	6	6	5	5	5	7
11:41500001-42000000	5	6	6	6	6	5	6	7	6	5	5	6	5	7	5	5	5	6	6	6	6	5	5	5	7
11:47500001-48000000	5	6	6	6	6	5	6	7	6	5	5	6	5	7	5	5	5	6	6	6	6	5	5	5	7
11:55500001-56000000	3	2	3	4	3	3	3	3	2	2	2	3	2	3	3	2	2	2	2	2	2	2	3	2	3
11:64500001-65000000	3	2	3	4	3	3	3	3	2	2	2	3	2	3	3	2	2	2	2	2	2	2	3	2	3
11:65000001-65500000	19	16	3	4	3	3	3	17	17	15	14	3	14	17	3	15	14	17	16	17	18	14	3	14	17
11:65500001-66000000	19	16	3	4	3	3	3	17	17	15	14	3	14	17	3	15	14	17	16	17	18	14	3	14	17
11:66000001-66500000	19	16	20	19	19	14	19	17	17	15	14	20	14	17	22	15	14	17	16	17	18	14	16	14	17
11:71500001-72000000	19	16	20	19	19	14	19	17	17	15	14	20	14	17	22	15	14	17	16	17	18	14	16	14	17
11:72500001-73000000	4	3	3	3	4	5	4	3	3	3	3	3	3	3	4	3	3	3	3	3	3	3	3	3	4
11:100500001-101000000	4	3	3	3	4	5	4	3	3	3	3	3	3	3	4	3	3	3	3	3	3	3	3	3	4
11:101000001-101500000	4	3	3	4	4	5	4	4	3	3	3	3	3	4	4	3	3	3	3	3	3	3	3	3	4
12:40000001-40500000	4	4	4	4	4	4	4	4	4	4	4	3	4	5	4	4	3	4	4	4	4	4	4	4	4
12:40500001-41000000	4	4	4	4	4	4	4	4	4	4	4	3	4	3	4	4	3	4	4	4	4	4	4	4	4
12:124500001-125000000	4	4	4	4	4	4	4	4	4	4	4	3	4	3	4	4	3	4	4	4	4	4	4	4	4
12:126000001-126500000	4	4	4	4	4	4	4	4	4	4	3	3	4	3	4	4	3	4	4	4	4	4	4	4	4
13:72000001-72500000	2	2	2	2	2	3	3	2	2	2	2	2	2	2	2	2	2	2	2	2	2	2	2	2	2
13:72500001-73000000	1	1	1	1	1	1	1	1	1	1	2	1	1	1	2	1	1	1	1	1	1	1	1	1	1
13:73000001-73500000	1	1	1	1	1	1	1	1	1	1	2	1	1	1	1	1	1	1	1	1	1	1	1	1	1
13:81000001-81500000	1	1	1	1	1	1	1	1	1	1	2	1	1	1	1	1	1	1	1	1	1	1	1	1	1
13:81500001-82000000	2	2	2	2	2	3	3	2	2	2	3	2	2	2	2	2	2	2	2	2	2	2	2	2	2
14:32000001-32500000	4	4	4	4	4	3	3	4	4	4	4	4	4	4	4	4	4	4	4	4	4	4	4	4	4
14:33000001-33500000	5	5	5	4	4	4	3	5	5	5	5	4	5	5	4	5	5	5	5	5	5	5	4	4	5
14:37500001-38000000	5	5	5	4	4	4	3	5	5	5	5	4	5	5	4	5	5	5	5	5	5	5	4	4	5
14:38000001-38500000	5	5	5	4	4	2	3	5	5	5	5	4	5	5	4	5	5	5	5	5	5	5	4	4	5
14:38500001-39000000	5	3	5	4	3	2	3	3	3	3	3	3	3	3	4	5	3	3	3	5	3	5	4	2	3
14:39000001-39500000	5	3	5	4	3	2	3	3	3	3	3	3	3	3	4	5	3	3	3	3	3	5	3	2	3
14:39500001-40000000	3	3	3	3	3	2	2	3	3	3	3	3	3	3	3	3	3	3	3	3	3	3	3	2	3
14:58000001-58500000	3	3	3	3	3	2	2	3	3	3	3	3	3	3	3	3	3	3	3	3	3	3	3	2	3
14:58500001-59000000	2	2	2	2	2	2	1	2	2	2	2	2	2	2	2	2	2	2	2	2	2	2	2	1	2
14:70000001-70500000	2	2	2	2	2	2	1	2	2	2	2	2	2	2	2	2	2	2	2	2	2	2	2	1	2
14:70500001-71000000	2	2	2	2	2	4	1	2	2	2	2	2	2	2	4	2	2	2	2	2	2	2	2	1	2
14:71000001-71500000	4	4	4	2	4	4	3	4	4	4	4	4	4	4	4	4	4	4	4	4	4	4	4	5	4
14:71500001-72000000	4	4	4	4	4	4	3	4	4	4	4	4	4	4	4	4	4	4	4	4	4	4	4	5	4
14:82000001-82500000	4	4	4	4	4	4	3	4	4	4	4	4	4	4	4	4	4	4	4	4	4	4	4	5	4
14:82500001-83000000	4	4	4	4	4	4	3	4	4	4	3	4	3	4	4	4	4	4	4	4	4	4	4	5	4
14:87500001-88000000	4	4	4	4	4	4	3	4	4	4	3	4	3	4	4	4	4	4	4	4	4	4	4	5	4
14:88000001-88500000	4	4	4	4	4	4	3	4	4	4	4	4	3	4	4	4	4	4	4	4	4	4	4	5	4
14:89000001-89500000	4	4	4	4	4	4	3	4	4	4	4	4	3	4	4	4	4	4	4	4	4	4	4	5	4
14:89500001-90000000	4	4	4	4	4	4	3	4	4	4	4	4	4	4	4	4	4	4	4	4	4	4	4	5	4
16:11000001-11500000	4	4	4	4	4	3	3	3	4	3	3	4	3	3	3	4	4	4	3	4	4	3	3	4	4
16:11500001-12000000	4	4	4	4	4	3	3	3	4	3	3	4	3	3	3	4	4	4	3	4	4	4	3	4	4
16:31500001-32000000	4	4	4	4	4	3	3	3	4	3	3	4	3	3	3	4	4	4	3	4	4	4	3	4	4
16:47000001-47500000	3	3	4	4	4	3	3	3	4	3	3	4	3	3	3	3	3	3	3	3	4	4	2	4	3
16:48500001-49000000	3	3	4	4	4	3	3	3	4	3	3	4	3	3	3	3	3	3	3	3	4	4	2	4	3
16:49000001-49500000	3	3	4	4	4	3	3	3	3	3	3	4	3	3	3	3	3	3	3	3	4	4	2	4	3
16:49500001-50000000	3	3	4	4	3	3	3	3	3	3	3	3	3	3	3	3	3	3	3	3	4	4	2	4	3
16:50500001-51000000	3	3	4	2	3	3	3	2	3	3	3	3	3	3	3	3	3	3	3	3	4	4	2	4	3
16:51000001-51500000	3	3	4	2	3	3	3	2	3	3	3	3	3	2	3	3	3	3	3	3	4	4	2	4	3
16:54000001-54500000	3	3	4	2	3	3	3	2	3	3	3	3	3	2	3	3	3	3	3	3	4	4	2	4	3
16:54500001-55000000	3	3	4	2	3	3	3	2	3	3	3	3	3	2	3	3	3	3	3	3	4	3	2	4	3
17:17000001-17500000	2	3	2	2	2	2	2	2	2	2	2	2	2	2	2	2	2	2	2	2	2	2	2	2	3
17:17500001-18000000	2	3	2	2	2	2	2	2	2	2	3	2	2	2	2	2	2	2	2	2	2	2	2	2	3
17:26000001-26500000	2	3	3	3	3	4	4	3	3	3	3	3	3	3	3	3	3	3	3	3	3	3	3	3	4
17:30000001-30500000	2	3	3	3	3	4	4	3	3	3	3	3	3	3	3	3	3	3	3	3	3	3	3	3	4
17:31500001-32000000	3	3	3	3	3	4	4	3	3	3	3	3	3	3	3	3	3	3	3	3	3	3	3	3	4
17:43500001-44000000	3	3	3	3	3	4	4	3	3	3	3	3	3	3	3	3	3	3	3	3	3	3	3	3	4
17:45000001-45500000	2	3	3	3	3	4	4	3	3	3	3	3	3	3	3	3	3	3	3	3	3	3	3	3	4
17:53500001-54000000	2	3	3	3	3	4	4	3	3	3	3	3	3	3	3	3	3	3	3	3	3	3	3	3	4
17:54000001-54500000	3	3	3	3	3	4	4	3	3	3	3	3	3	3	3	3	3	3	3	3	3	3	3	3	4
17:74000001-74500000	3	3	3	3	3	4	4	3	3	3	3	3	3	3	3	3	3	3	3	3	3	3	3	3	4
17:75500001-76000000	2	2	2	2	2	2	2	2	2	2	2	2	2	2	2	2	2	2	2	2	2	2	2	2	3
18:13500001-14000000	2	2	2	2	2	2	2	2	2	2	2	2	2	2	2	2	2	2	2	2	2	2	2	2	2
18:19000001-19500000	4	4	4	2	2	4	2	4	4	4	4	2	4	4	2	2	4	4	4	4	4	4	2	4	4
18:20000001-20500000	4	4	4	4	4	4	4	4	4	4	4	4	4	4	4	4	4	4	4	4	4	4	4	4	4
18:30000001-30500000	4	4	4	4	4	4	4	4	4	4	4	4	4	4	4	4	4	4	4	4	4	4	4	4	4
18:30500001-31000000	4	4	4	4	4	4	4	4	4	4	4	3	4	4	4	4	4	4	4	4	4	4	4	4	4
18:32500001-33000000	4	4	4	4	4	4	4	4	4	4	4	3	4	4	4	4	4	4	4	4	4	4	4	4	4
18:33000001-33500000	4	4	4	4	4	4	4	4	4	4	4	4	4	4	4	4	4	4	4	4	4	4	4	4	4
18:43000001-43500000	4	4	4	4	4	4	4	4	4	4	4	4	4	4	4	4	4	4	4	4	4	4	4	4	4
18:44500001-45000000	3	3	3	4	4	4	3	3	4	3	3	4	3	3	3	4	3	3	3	3	3	3	4	3	3
18:45500001-46000000	3	3	3	4	3	3	3	3	3	3	3	3	3	3	3	3	3	3	3	3	3	3	3	3	3
18:54500001-55000000	3	3	3	4	3	3	3	3	3	3	3	3	3	3	3	3	3	3	3	3	3	3	3	3	3
18:55000001-55500000	3	3	3	3	3	3	3	3	3	3	3	3	3	3	3	3	3	3	3	3	3	3	3	3	3
18:58000001-58500000	3	3	3	3	3	3	3	3	3	3	3	3	3	3	3	3	3	3	3	3	3	3	3	3	3
18:59000001-59500000	3	3	3	3	3	3	3	3	3	3	4	3	4	3	3	4	3	3	3	3	3	3	3	3	3
18:60500001-61000000	3	3	3	3	3	3	3	3	3	3	4	3	4	3	3	4	3	3	3	3	3	3	3	3	3
18:61000001-61500000	3	3	3	3	3	3	3	3	3	3	4	3	4	3	3	4	3	3	3	3	3	3	2	3	3
18:62000001-62500000	3	3	3	3	3	3	3	3	3	3	4	3	4	3	3	4	3	3	3	3	3	3	2	3	3
18:62500001-63000000	3	3	3	3	3	3	2	3	3	3	4	3	4	3	3	4	3	3	3	3	3	3	2	3	3
18:64500001-65000000	3	3	3	3	3	3	2	3	3	3	4	3	4	3	3	4	3	3	3	3	3	3	2	3	3
18:65000001-65500000	2	2	2	3	2	2	2	2	2	2	2	2	2	2	2	2	2	2	2	2	2	2	2	2	2
18:70500001-71000000	2	2	2	3	2	2	2	2	2	2	2	2	2	2	2	2	2	2	2	2	2	2	2	2	2
18:71000001-71500000	2	2	2	3	2	2	2	2	2	2	2	2	2	2	3	2	2	2	2	2	2	2	2	2	2
19:13500001-14000000	3	3	3	3	3	2	2	3	3	3	3	3	3	3	3	3	3	3	3	3	3	3	3	3	3
19:14000001-14500000	3	3	3	3	3	2	2	3	3	3	3	3	3	3	3	4	3	3	3	3	3	3	3	3	3
19:19000001-19500000	3	3	3	3	3	2	2	3	3	3	3	3	3	3	3	4	3	3	3	3	3	3	3	3	3
19:19500001-20000000	4	4	4	4	4	3	3	4	4	4	3	4	4	4	4	4	4	4	4	4	4	4	4	4	4
19:28500001-29000000	4	4	4	4	4	3	3	4	4	4	4	4	4	4	4	4	4	4	4	4	4	4	4	4	4
20:5500001-6000000	2	2	2	2	2	2	2	2	2	2	2	2	2	2	2	2	2	2	2	2	2	2	2	2	2
20:6500001-7000000	4	4	4	4	4	4	4	4	4	4	4	4	4	4	4	4	4	4	4	4	4	4	4	4	4
20:21000001-21500000	4	4	4	4	4	4	4	4	4	4	4	4	4	4	4	4	4	4	4	4	4	4	4	4	4
20:21500001-22000000	4	4	4	4	4	4	4	4	4	4	4	5	4	4	6	4	4	4	4	4	4	4	4	4	4
20:25000001-25500000	4	4	4	4	4	4	4	4	4	4	4	5	4	4	6	4	4	4	4	4	4	4	4	4	4
20:30000001-30500000	4	4	4	4	4	4	4	4	4	4	4	4	4	4	4	4	4	4	4	4	4	3	4	4	4
21:17500001-18000000	3	3	3	3	3	2	3	3	3	2	2	3	2	3	2	2	3	3	3	3	3	3	3	3	3
21:18000001-18500000	2	3	3	3	3	2	3	3	3	2	2	3	2	3	2	2	3	3	3	3	3	3	3	3	3
21:19500001-20000000	2	3	3	3	3	2	3	3	3	2	2	3	2	3	2	2	3	3	3	3	3	3	3	3	3
21:20000001-20500000	2	3	3	3	3	2	3	3	3	2	2	3	2	3	2	2	3	3	3	3	3	3	2	3	3
21:26500001-27000000	2	3	3	3	3	2	3	3	3	2	2	3	2	3	2	2	3	3	3	3	3	3	2	3	3
21:27500001-28000000	2	3	3	3	3	2	3	3	3	2	2	3	2	3	2	2	3	3	3	3	3	3	3	3	3
22:28500001-29000000	2	2	2	3	2	2	2	2	2	2	2	2	2	2	3	2	2	2	2	2	2	2	3	2	2
22:29000001-29500000	2	2	2	3	3	2	2	2	3	3	3	2	3	3	3	2	3	3	2	2	2	3	3	3	3
22:29500001-30000000	2	2	2	3	3	4	4	3	3	3	3	2	3	3	3	3	3	3	2	3	3	3	3	3	3

## Sheet: PEA172_CN_at_TPs
	PEA172_6	PEA172_21	PEA172_15	PEA172_28	PEA172_29	PEA172_20	PEA172_24	PEA172_8	PEA172_9	PEA172_30	PEA172_22	PEA172_31	PEA172_27	PEA172_23	PEA172_25	PEA172_26	PEA172_10	PEA172_16	PEA172_32	PEA172_33	PEA172_1	PEA172_2	PEA172_3	PEA172_4	PEA172_5
1:10000001-10500000	4	5	5	4	11	5	5	4	4	5	5	10	5	7	10	10	10	4	4	4	9	10	9	5	9
1:10500001-11000000	3	3	3	3	5	3	4	3	3	3	4	5	5	4	5	5	5	3	3	3	5	5	5	3	5
1:11000001-11500000	3	3	3	3	5	3	4	3	3	3	4	5	3	4	5	5	5	3	3	3	5	5	5	3	5
1:35000001-35500000	3	3	3	3	5	3	4	3	3	3	4	5	3	4	5	5	5	3	3	3	5	5	5	3	5
1:35500001-36000000	4	3	3	4	5	3	4	4	4	4	4	5	4	4	5	5	5	4	4	4	5	5	5	3	5
1:49000001-49500000	4	3	3	4	5	3	4	4	4	4	4	5	4	4	5	5	5	4	4	4	5	5	5	3	5
1:49500001-50000000	4	3	3	4	5	3	4	4	4	3	4	5	4	4	5	5	5	4	4	4	5	5	5	3	5
1:53000001-53500000	4	3	3	4	5	3	4	4	4	3	4	5	4	4	5	5	5	4	4	4	5	5	5	3	5
1:53500001-54000000	4	3	4	4	5	3	4	4	4	3	4	5	4	4	5	5	5	4	4	4	5	5	5	3	5
1:78000001-78500000	4	3	4	4	5	3	4	4	4	3	4	5	4	4	5	5	5	4	4	4	5	5	5	3	5
1:78500001-79000000	4	3	4	4	5	3	4	4	4	3	4	4	4	4	5	4	4	4	4	4	5	5	4	3	4
1:79000001-79500000	4	3	4	4	4	3	4	4	4	3	4	4	4	4	4	4	4	4	4	4	4	4	4	3	4
1:94500001-95000000	4	3	4	4	4	3	4	4	4	3	4	4	4	4	4	4	4	4	4	4	4	4	4	3	4
1:95000001-95500000	4	3	4	4	4	3	4	4	4	3	4	5	4	5	5	5	5	4	4	4	4	5	5	3	5
1:95500001-96000000	4	3	4	4	5	3	4	4	4	3	4	5	4	5	5	5	5	4	4	4	5	5	5	3	5
1:116500001-117000000	4	3	4	4	5	3	4	4	4	3	4	5	4	5	5	5	5	4	4	4	5	5	5	3	5
1:117000001-117500000	4	3	4	4	5	3	4	4	4	3	4	5	4	5	5	5	5	4	4	4	5	5	5	3	6
1:120000001-120500000	4	3	4	4	5	3	4	4	4	3	4	5	4	5	5	5	5	4	4	4	5	5	5	3	6
1:146500001-147000000	4	3	4	4	5	3	4	4	4	3	4	5	4	5	5	5	5	4	4	4	5	5	5	5	6
1:150500001-151000000	4	3	4	4	5	3	4	4	4	3	4	5	4	5	5	5	5	4	4	4	5	5	5	5	6
1:151000001-151500000	4	4	4	4	5	4	4	4	4	3	4	5	4	5	5	5	5	4	4	4	5	5	5	5	6
1:178000001-178500000	4	4	4	4	5	4	4	4	4	3	4	5	4	5	5	5	5	4	4	4	5	5	5	5	6
1:178500001-179000000	4	4	4	4	5	4	4	4	4	3	4	5	4	5	5	5	5	4	4	4	5	5	5	4	6
1:230000001-230500000	4	4	4	4	5	4	4	4	4	3	4	5	4	5	5	5	5	4	4	4	5	5	5	4	6
1:230500001-231000000	4	4	4	4	5	4	4	4	4	3	4	5	4	5	5	5	5	4	4	4	5	5	5	3	6
1:239500001-240000000	4	4	4	4	5	4	4	4	4	3	4	5	4	5	5	5	5	4	4	4	5	5	5	3	6
1:240500001-241000000	4	4	4	4	5	4	4	4	4	3	4	5	4	5	5	5	5	4	4	4	5	5	5	4	6
2:2000001-2500000	3	3	3	3	5	3	3	3	3	3	3	5	3	4	4	5	5	3	3	3	4	5	4	3	5
2:2500001-3000000	3	3	3	3	5	3	3	3	3	3	3	5	3	4	4	5	5	3	3	3	4	6	4	3	5
2:4000001-4500000	3	3	3	3	5	3	3	3	3	3	3	5	3	4	4	5	5	3	3	3	4	6	4	3	5
2:4500001-5000000	3	3	3	3	5	3	3	3	3	3	3	7	3	4	4	5	5	3	3	3	4	6	4	3	5
2:5000001-5500000	3	3	3	3	6	3	3	3	3	3	3	7	3	5	5	6	5	3	3	3	6	7	6	3	6
2:6000001-6500000	3	3	3	3	6	3	3	3	3	3	3	7	3	5	5	6	6	3	3	3	6	7	6	3	6
2:35000001-35500000	3	3	3	3	6	3	3	3	3	3	3	7	3	5	5	6	6	3	3	3	6	7	6	3	6
2:35500001-36000000	3	3	3	3	6	3	3	3	3	3	3	7	3	5	5	6	6	3	3	3	6	6	6	3	6
2:44000001-44500000	3	3	3	3	6	3	3	3	3	3	3	7	3	5	5	6	6	3	3	3	6	6	6	3	6
2:44500001-45000000	3	3	3	3	6	3	3	3	3	3	3	7	3	4	5	6	6	3	3	3	6	6	6	3	6
2:78000001-78500000	3	3	3	3	6	3	3	3	3	3	3	7	3	4	5	6	6	3	3	3	6	6	6	3	6
2:79000001-79500000	3	3	3	3	6	3	3	3	3	3	3	7	3	5	5	6	6	3	3	3	6	6	6	3	6
2:85000001-85500000	3	3	3	3	6	3	3	3	3	3	3	7	3	5	5	6	6	3	3	3	6	6	6	3	6
2:85500001-86000000	3	3	3	3	6	3	3	3	3	3	3	7	3	4	5	6	6	3	3	3	6	6	6	3	6
2:86000001-86500000	3	3	3	3	5	3	3	3	3	3	3	5	3	4	5	5	5	3	3	3	5	5	5	3	5
2:112500001-113000000	3	3	3	3	5	3	3	3	3	3	3	5	3	4	5	5	5	3	3	3	5	5	5	3	5
2:113500001-114000000	3	3	3	3	5	3	3	3	3	3	3	5	3	4	5	5	4	3	3	3	5	5	5	3	5
2:114500001-115000000	3	3	3	3	5	3	3	3	3	3	3	5	3	4	5	5	4	3	3	3	5	5	5	3	5
2:116000001-116500000	3	3	3	3	4	3	3	3	3	3	3	5	3	4	4	4	4	3	3	3	4	5	4	3	4
2:123500001-124000000	3	3	3	3	4	3	3	3	3	3	3	5	3	4	4	4	4	3	3	3	4	5	4	3	4
2:124000001-124500000	3	3	3	3	4	3	3	3	3	3	3	4	3	3	4	4	4	3	3	3	4	4	4	3	4
2:127000001-127500000	3	3	3	3	4	3	3	3	3	3	3	4	3	3	4	4	4	3	3	3	4	4	4	3	4
2:128500001-129000000	3	3	3	3	4	3	3	3	3	3	3	4	3	3	4	5	4	3	3	3	4	4	4	3	4
2:133500001-134000000	3	3	3	3	4	3	3	3	3	3	3	4	3	3	4	5	4	3	3	3	4	4	4	3	4
2:134000001-134500000	3	3	3	3	5	3	3	3	3	3	3	4	3	4	4	5	5	3	3	3	5	4	5	3	5
2:151000001-151500000	3	3	3	3	5	3	3	3	3	3	3	4	3	4	4	5	5	3	3	3	5	4	5	3	5
2:151500001-152000000	3	3	3	3	5	3	3	3	3	3	3	6	3	5	4	5	5	3	3	3	5	6	5	3	5
2:177000001-177500000	3	3	3	3	5	3	3	3	3	3	3	6	3	5	4	5	5	3	3	3	5	6	5	3	5
2:178000001-178500000	3	3	3	3	5	3	3	2	3	3	3	6	3	5	4	5	5	3	3	3	5	6	5	3	5
2:179500001-180000000	3	3	3	3	5	3	3	2	3	3	3	6	3	5	4	5	5	3	3	3	5	6	5	3	5
2:180000001-180500000	3	3	3	3	5	3	3	2	3	3	3	5	3	4	4	5	5	3	3	3	5	5	5	3	5
2:181000001-181500000	3	3	3	3	5	3	3	2	3	3	3	5	3	4	4	5	5	3	3	3	5	5	5	3	5
2:181500001-182000000	3	3	3	3	5	3	3	3	3	3	3	5	3	4	4	5	5	3	3	3	5	5	5	3	5
2:183500001-184000000	3	3	3	3	5	3	3	3	3	3	3	5	3	4	4	5	5	3	3	3	5	5	5	3	5
2:184500001-185000000	3	3	3	3	4	3	3	3	3	3	3	5	3	4	3	4	4	3	3	3	4	5	4	3	4
2:187000001-187500000	3	3	3	3	4	3	3	3	3	3	3	5	3	4	3	4	4	3	3	3	4	5	4	3	4
2:187500001-188000000	3	3	3	3	5	3	3	3	3	3	3	5	3	4	4	4	5	3	3	3	5	5	4	3	5
2:188000001-188500000	3	3	3	3	5	3	3	3	3	3	3	5	3	4	4	4	5	3	3	3	5	5	5	3	5
2:196500001-197000000	3	3	3	3	5	3	3	3	3	3	3	5	3	4	4	4	5	3	3	3	5	5	5	3	5
2:197000001-197500000	3	3	3	3	5	3	3	3	3	3	3	5	3	4	4	5	5	3	3	3	5	5	5	3	5
2:202000001-202500000	3	3	3	3	5	3	3	3	3	3	3	5	3	4	4	5	5	3	3	3	5	5	5	3	5
2:202500001-203000000	3	3	3	3	5	3	3	3	3	3	3	4	3	4	4	5	5	3	3	3	5	4	5	3	5
2:214500001-215000000	3	3	3	3	5	3	3	3	3	3	3	4	3	4	4	5	5	3	3	3	5	4	5	3	5
2:215000001-215500000	3	3	3	3	5	3	3	3	3	3	3	5	3	4	4	5	5	3	3	3	5	4	6	3	5
2:215500001-216000000	3	3	3	3	5	3	3	3	3	3	3	5	3	4	4	5	5	3	3	3	5	5	6	3	5
2:219000001-219500000	3	3	3	3	5	3	3	3	3	3	3	5	3	4	4	5	5	3	3	3	5	5	6	3	5
2:219500001-220000000	3	3	3	3	4	3	3	3	3	3	3	4	3	4	4	4	4	3	3	3	4	4	4	3	4
3:19500001-20000000	5	5	5	5	4	5	5	5	5	5	5	5	5	5	4	5	5	5	5	5	4	4	5	5	5
3:20000001-20500000	5	5	5	5	4	5	5	5	5	5	5	5	5	5	4	5	5	5	5	5	4	4	5	5	9
3:22000001-22500000	5	5	5	5	4	5	5	5	5	5	5	5	5	5	4	5	5	5	5	5	4	4	5	5	9
3:23000001-23500000	5	5	5	5	4	5	5	5	5	5	5	8	5	5	4	5	5	5	5	5	9	7	5	5	9
3:25000001-25500000	5	5	5	5	4	5	5	5	5	5	5	8	5	5	4	5	5	5	5	5	9	7	5	5	9
3:26000001-26500000	5	5	5	5	8	5	5	5	5	5	5	8	5	7	8	8	8	5	5	5	9	7	5	5	9
3:26500001-27000000	5	5	5	5	8	5	5	5	5	5	5	8	5	7	8	8	8	5	5	5	9	7	12	5	9
3:29500001-30000000	5	5	5	5	8	5	5	5	5	5	5	8	5	7	8	8	8	5	5	5	9	7	12	5	9
3:30000001-30500000	5	5	5	5	9	5	5	5	5	5	5	8	5	7	9	9	9	5	5	5	9	9	12	5	9
3:35000001-35500000	5	5	5	5	9	5	5	5	5	5	5	8	5	7	9	9	9	5	5	5	9	9	12	5	9
3:35500001-36000000	5	5	5	5	9	5	5	5	5	5	5	8	5	7	9	9	9	5	5	5	9	9	6	4	9
3:42500001-43000000	5	5	5	5	9	5	5	5	5	5	5	8	5	7	9	9	9	5	5	5	9	9	6	4	9
3:43000001-43500000	5	5	5	5	9	5	5	5	5	5	5	8	5	7	9	9	9	5	5	5	9	9	6	4	6
3:44500001-45000000	5	5	5	5	9	5	5	5	5	5	5	8	5	7	9	9	9	5	5	5	9	9	6	4	6
3:45500001-46000000	5	5	5	5	9	5	5	5	5	5	5	7	5	6	9	9	9	5	5	5	5	5	6	4	6
3:46000001-46500000	5	5	5	5	5	5	5	5	5	5	5	7	5	6	4	4	5	5	5	5	5	5	6	4	6
3:46500001-47000000	5	5	5	5	5	5	5	5	5	5	5	7	5	6	4	4	5	5	5	5	5	5	5	4	6
3:51500001-52000000	5	5	5	5	5	5	5	5	5	5	5	7	5	6	4	4	5	5	5	5	5	5	5	4	6
3:52000001-52500000	5	5	5	5	4	5	5	5	5	5	5	5	5	5	4	4	5	5	5	5	5	5	5	4	5
3:58500001-59000000	5	5	5	5	4	5	5	5	5	5	5	5	5	5	4	4	5	5	5	5	5	5	5	4	5
3:59000001-59500000	3	5	5	3	3	5	3	3	5	5	3	5	5	4	4	4	5	5	5	5	5	5	5	4	5
3:59500001-60000000	3	3	3	3	3	3	3	3	5	3	3	5	3	4	4	4	5	3	3	3	5	5	5	3	3
3:62000001-62500000	3	3	3	3	3	3	3	3	5	3	3	5	3	4	4	4	5	3	3	3	5	5	5	3	3
3:62500001-63000000	5	5	5	5	9	5	5	5	5	5	5	10	5	6	9	10	9	5	5	5	9	10	8	4	10
3:71000001-71500000	5	5	5	5	9	5	5	5	5	5	5	10	5	6	9	10	9	5	5	5	9	10	8	4	10
3:71500001-72000000	4	5	5	5	6	5	4	5	5	5	5	6	5	6	5	5	6	5	5	5	4	6	6	4	6
3:73500001-74000000	4	5	5	5	6	5	4	5	5	5	5	6	5	6	5	5	6	5	5	5	4	6	6	4	6
3:74000001-74500000	6	6	6	5	6	6	6	5	6	6	6	6	6	6	5	5	6	6	6	6	6	6	6	6	6
3:89500001-90000000	6	6	6	5	6	6	6	5	6	6	6	6	6	6	5	5	6	6	6	6	6	6	6	6	6
3:94000001-94500000	6	6	6	5	6	6	6	5	6	6	6	7	6	6	5	6	6	6	6	6	7	6	7	6	6
3:115500001-116000000	6	6	6	5	6	6	6	5	6	6	6	7	6	6	5	6	6	6	6	6	7	6	7	6	6
3:116000001-116500000	6	6	6	5	6	5	6	5	6	6	5	7	5	6	5	6	6	6	5	5	7	6	7	6	6
3:116500001-117000000	5	5	5	5	6	5	5	5	5	5	5	6	5	6	5	6	6	5	5	5	7	6	7	5	6
3:118500001-119000000	5	5	5	5	6	5	5	5	5	5	5	6	5	6	5	6	6	5	5	5	7	6	7	5	6
3:119500001-120000000	5	5	5	5	6	5	5	5	5	5	5	6	5	6	6	6	6	5	5	5	7	6	7	5	6
3:144500001-145000000	5	5	5	5	6	5	5	5	5	5	5	6	5	6	6	6	6	5	5	5	7	6	7	5	6
3:145000001-145500000	5	5	5	5	6	5	5	5	5	5	5	6	5	5	6	6	6	5	5	5	7	6	7	5	6
3:159500001-160000000	5	5	5	5	6	5	5	5	5	5	5	6	5	5	6	6	6	5	5	5	7	6	7	5	6
3:161000001-161500000	5	5	5	5	6	5	5	5	5	5	5	6	5	5	5	6	6	5	5	5	7	6	7	5	6
3:179500001-180000000	5	5	5	5	6	5	5	5	5	5	5	6	5	5	5	6	6	5	5	5	7	6	7	5	6
3:180000001-180500000	5	5	5	5	6	5	5	5	5	5	5	6	5	6	5	6	6	5	5	5	7	6	7	5	6
4:36500001-37000000	3	2	3	3	4	3	3	3	3	3	3	4	3	3	4	4	4	3	3	3	4	4	4	2	4
4:37000001-37500000	5	5	4	4	4	4	4	5	5	7	5	4	4	4	4	4	4	5	5	5	4	4	4	4	4
4:42000001-42500000	5	5	4	4	4	4	4	5	5	7	5	4	4	4	4	4	4	5	5	5	4	4	4	4	4
4:43000001-43500000	5	5	4	4	4	4	4	5	5	7	5	4	3	4	4	4	4	5	5	5	4	4	4	4	4
4:43500001-44000000	5	5	4	4	4	4	4	5	5	4	5	4	3	4	4	4	4	5	5	5	4	4	4	4	4
4:55500001-56000000	5	5	4	4	4	4	4	5	5	4	5	4	3	4	4	4	4	5	5	5	4	4	4	4	4
4:56500001-57000000	3	3	3	3	4	3	3	3	3	3	3	4	3	4	4	4	4	3	3	3	4	4	4	2	4
4:67500001-68000000	3	3	3	3	4	3	3	3	3	3	3	4	3	4	4	4	4	3	3	3	4	4	4	2	4
4:68500001-69000000	3	3	3	3	5	3	3	3	3	3	3	5	3	4	4	5	5	3	3	3	5	4	4	2	5
4:83000001-83500000	3	3	3	3	5	3	3	3	3	3	3	5	3	4	4	5	5	3	3	3	5	4	4	2	5
4:83500001-84000000	3	3	3	3	5	3	3	3	3	3	3	5	3	4	4	5	4	3	3	3	5	4	4	2	5
4:94000001-94500000	3	3	3	3	5	3	3	3	3	3	3	5	3	4	4	5	4	3	3	3	5	4	4	2	5
4:94500001-95000000	3	3	3	3	5	3	3	3	3	3	3	5	3	4	4	5	4	3	3	3	5	5	4	2	5
4:100500001-101000000	3	3	3	3	5	3	3	3	3	3	3	5	3	4	4	5	4	3	3	3	5	5	4	2	5
4:101000001-101500000	3	3	3	3	5	3	3	3	3	3	3	5	3	4	4	5	3	3	3	3	5	4	4	2	5
4:101500001-102000000	3	3	3	3	4	3	3	3	3	3	3	4	3	4	4	4	3	3	3	3	4	4	4	2	4
4:136500001-137000000	3	3	3	3	4	3	3	3	3	3	3	4	3	4	4	4	3	3	3	3	4	4	4	2	4
4:137000001-137500000	3	3	3	3	4	3	3	3	3	2	3	4	3	4	4	4	3	2	2	2	4	4	4	2	4
4:140000001-140500000	3	3	3	3	4	3	3	3	3	2	3	4	3	4	4	4	3	2	2	2	4	4	4	2	4
4:140500001-141000000	3	3	3	3	4	3	3	3	3	2	3	4	3	4	4	4	4	2	2	2	4	4	4	2	4
4:147500001-148000000	3	3	3	3	4	3	3	3	3	2	3	4	3	4	4	4	4	2	2	2	4	4	4	2	4
4:148000001-148500000	3	3	3	3	4	3	3	3	3	3	3	4	3	4	4	4	4	3	3	3	4	4	4	2	4
4:174500001-175000000	3	3	3	3	4	3	3	3	3	3	3	4	3	4	4	4	4	3	3	3	4	4	4	2	4
4:175000001-175500000	3	3	3	3	4	3	3	3	3	3	3	4	3	4	4	4	4	3	3	3	4	3	4	2	4
4:176000001-176500000	3	3	3	3	4	3	3	3	3	3	3	4	3	4	4	4	4	3	3	3	4	3	4	2	4
4:176500001-177000000	3	3	3	3	3	3	3	3	3	3	3	3	3	3	3	3	3	3	3	3	3	3	3	2	3
5:5500001-6000000	5	5	5	4	5	5	5	4	5	3	5	5	5	6	5	6	6	4	4	5	6	6	5	5	6
5:6000001-6500000	4	4	4	4	5	4	4	4	4	3	4	5	4	6	5	6	6	4	4	4	6	6	5	4	6
5:6500001-7000000	4	4	4	4	5	4	4	4	4	3	4	5	4	6	5	6	6	4	4	4	6	6	5	4	6
5:7000001-7500000	4	4	4	4	7	4	4	4	4	3	4	7	4	6	5	6	6	4	4	4	6	6	5	4	6
5:27500001-28000000	4	4	4	4	7	4	4	4	4	3	4	7	4	6	5	6	6	4	4	4	6	6	5	4	6
5:28000001-28500000	8	9	9	9	7	9	8	8	8	8	9	7	8	6	5	6	6	9	9	9	6	6	5	8	6
5:32000001-32500000	8	9	9	9	7	9	8	8	8	8	9	7	8	6	5	6	6	9	9	9	6	6	5	8	6
5:32500001-33000000	4	4	4	4	7	4	4	4	4	4	4	7	4	6	5	6	6	4	4	4	6	6	5	4	6
5:33000001-33500000	4	4	4	4	9	4	4	4	4	4	4	8	4	6	5	6	6	4	4	4	6	6	5	4	6
5:36500001-37000000	4	4	4	4	9	4	4	4	4	4	4	8	4	6	5	6	6	4	4	4	6	6	5	4	6
5:37000001-37500000	4	4	4	4	7	4	4	4	4	4	4	6	4	6	5	6	6	4	4	4	6	6	5	4	6
5:45000001-45500000	4	4	4	4	7	4	4	4	4	4	4	6	4	6	5	6	6	4	4	4	6	6	5	4	6
5:50000001-50500000	4	4	4	4	7	4	4	4	4	4	4	6	4	6	5	6	6	4	4	4	6	6	5	4	3
5:50500001-51000000	4	4	4	4	4	4	4	4	4	4	4	4	4	6	4	4	4	4	4	4	4	3	5	4	3
5:51000001-51500000	4	4	4	4	4	4	4	4	4	4	4	4	4	6	4	4	4	4	4	4	4	3	5	4	3
5:52000001-52500000	4	4	4	4	4	4	4	4	4	3	4	4	4	4	4	4	4	4	4	4	4	3	5	4	3
5:59000001-59500000	4	4	4	4	4	4	4	4	4	3	4	4	4	4	4	4	4	4	4	4	4	3	5	4	3
5:59500001-60000000	2	2	2	2	2	2	2	2	2	1	2	2	2	2	2	2	2	1	1	1	2	2	2	2	2
5:72500001-73000000	2	2	2	2	2	2	2	2	2	1	2	2	2	2	2	2	2	1	1	1	2	2	2	2	2
5:73000001-73500000	4	4	4	4	2	4	4	4	4	3	4	7	4	7	2	2	2	3	3	3	2	5	3	4	4
5:73500001-74000000	4	4	4	4	6	4	4	4	4	3	4	7	4	7	6	6	6	3	3	3	5	5	3	4	4
5:76000001-76500000	4	4	4	4	6	4	4	4	4	3	4	7	4	7	6	6	6	3	3	3	5	5	3	4	4
5:76500001-77000000	4	4	4	4	6	4	4	4	4	3	4	7	4	7	6	6	6	3	3	3	5	5	3	4	8
5:78000001-78500000	4	4	4	4	6	4	4	4	4	3	4	7	4	7	6	6	6	3	3	3	5	5	3	4	8
5:78500001-79000000	4	4	4	4	6	4	4	4	4	3	4	7	4	5	6	6	6	3	3	3	5	5	3	4	8
5:81000001-81500000	4	4	4	4	6	4	4	4	4	3	4	7	4	5	6	6	6	3	3	3	5	5	3	4	8
5:81500001-82000000	4	4	4	4	6	4	4	4	4	3	4	7	4	5	6	6	6	3	3	3	5	5	3	4	3
5:85000001-85500000	4	4	4	4	6	4	4	4	4	3	4	7	4	5	6	6	6	3	3	3	5	5	3	4	3
5:85500001-86000000	4	4	4	4	6	4	4	4	4	3	4	3	4	5	6	6	6	3	3	3	3	3	3	4	3
5:86000001-86500000	4	4	4	4	3	4	4	4	4	3	4	3	4	4	3	3	4	3	3	3	3	3	3	4	3
5:114500001-115000000	4	4	4	4	3	4	4	4	4	3	4	3	4	4	3	3	4	3	3	3	3	3	3	4	3
5:115000001-115500000	4	4	4	4	3	4	4	4	4	3	4	3	4	4	3	3	4	3	3	3	3	3	3	3	3
5:133000001-133500000	4	4	4	4	3	4	4	4	4	3	4	3	4	4	3	3	4	3	3	3	3	3	3	3	3
5:133500001-134000000	4	4	4	4	4	4	4	4	4	3	4	5	4	4	4	4	4	3	3	3	4	4	4	3	4
5:168000001-168500000	4	4	4	4	4	4	4	4	4	3	4	5	4	4	4	4	4	3	3	3	4	4	4	3	4
5:168500001-169000000	4	4	4	4	7	4	4	4	4	3	4	7	4	4	6	6	6	3	3	3	6	4	4	3	6
5:169000001-169500000	4	4	4	4	7	4	4	4	4	3	4	7	4	5	6	6	6	3	3	3	6	6	5	4	6
6:13000001-13500000	2	2	2	2	5	2	2	2	2	2	2	5	2	4	4	5	5	2	2	2	5	5	5	2	5
6:13500001-14000000	2	2	2	2	5	2	2	2	2	2	2	4	2	4	4	4	4	2	2	2	4	5	5	2	4
6:17000001-17500000	2	2	2	2	5	2	2	2	2	2	2	4	2	4	4	4	4	2	2	2	4	5	5	2	4
6:17500001-18000000	2	2	2	2	5	2	2	2	2	2	2	5	2	4	4	5	5	2	2	2	4	5	5	2	5
6:18000001-18500000	2	2	2	2	5	2	2	2	2	2	2	5	2	4	4	5	5	2	2	2	5	5	5	2	5
6:24500001-25000000	2	2	2	2	5	2	2	2	2	2	2	5	2	4	4	5	5	2	2	2	5	5	5	2	5
6:25000001-25500000	3	3	3	3	5	3	3	3	3	3	3	5	3	4	4	5	5	3	3	3	5	5	5	3	5
6:45000001-45500000	3	3	3	3	5	3	3	3	3	3	3	5	3	4	4	5	5	3	3	3	5	5	5	3	5
6:45500001-46000000	3	4	3	3	5	3	3	3	3	3	3	5	3	4	4	5	5	3	3	3	5	5	5	3	5
6:62500001-63000000	3	4	3	3	5	3	3	3	3	3	3	5	3	4	4	5	5	3	3	3	5	5	5	3	5
6:63000001-63500000	3	4	3	3	5	3	3	3	3	3	3	5	2	4	4	5	5	3	3	3	5	5	5	3	5
6:63500001-64000000	2	2	2	2	5	2	2	2	2	2	2	5	2	4	4	5	5	2	2	2	5	5	5	2	5
6:64500001-65000000	2	2	2	2	5	2	2	2	2	2	2	5	2	4	4	5	5	2	2	2	5	5	5	2	5
6:65000001-65500000	2	2	2	2	5	2	2	2	2	2	2	5	2	4	4	4	5	2	2	2	5	4	5	2	5
6:65500001-66000000	2	2	2	2	5	2	2	2	2	2	2	4	2	4	4	4	4	2	2	2	4	4	5	2	5
6:67000001-67500000	2	2	2	2	5	2	2	2	2	2	2	4	2	4	4	4	4	2	2	2	4	4	5	2	5
6:68000001-68500000	2	2	2	2	5	2	2	2	2	2	2	5	2	4	5	5	5	2	2	2	5	5	5	2	5
6:76000001-76500000	2	2	2	2	5	2	2	2	2	2	2	5	2	4	5	5	5	2	2	2	5	5	5	2	5
6:76500001-77000000	2	2	4	4	5	4	4	4	4	2	2	5	2	4	5	5	5	2	2	4	5	5	5	4	5
6:77000001-77500000	4	4	4	4	5	4	4	4	4	4	4	5	4	4	5	5	5	4	4	4	5	5	5	4	4
6:135000001-135500000	4	4	4	4	5	4	4	4	4	4	4	5	4	4	5	5	5	4	4	4	5	5	5	4	4
6:135500001-136000000	4	3	4	4	5	4	4	4	4	4	4	5	4	4	5	5	5	4	4	4	5	5	5	4	4
6:147000001-147500000	4	3	4	4	5	4	4	4	4	4	4	5	4	4	5	5	5	4	4	4	5	5	5	4	4
6:147500001-148000000	4	3	4	4	5	4	4	4	4	4	4	4	4	4	4	4	4	4	4	4	4	4	5	4	4
6:149500001-150000000	4	3	4	4	5	4	4	4	4	4	4	4	4	4	4	4	4	4	4	4	4	4	5	4	4
6:150000001-150500000	4	4	4	4	5	4	4	4	4	4	4	5	4	4	5	5	5	4	4	4	5	5	5	4	4
6:163500001-164000000	4	4	4	4	5	4	4	4	4	4	4	5	4	4	5	5	5	4	4	4	5	5	5	4	4
6:164000001-164500000	4	4	4	4	4	4	4	4	4	4	4	4	4	4	4	4	4	4	4	4	4	5	4	4	4
6:164500001-165000000	4	4	4	4	4	4	4	4	4	4	4	4	4	4	4	4	4	4	4	4	4	4	4	4	4
7:32000001-32500000	3	3	3	3	4	3	3	3	3	3	3	4	3	4	4	4	4	3	3	3	4	4	4	3	4
7:32500001-33000000	3	3	3	3	5	3	3	3	3	3	3	6	3	4	5	5	5	3	3	3	5	6	4	3	5
7:37500001-38000000	3	3	3	3	5	3	3	3	3	3	3	6	3	4	5	5	5	3	3	3	5	6	4	3	5
7:38000001-38500000	3	3	3	3	7	3	3	3	3	3	3	7	3	5	5	6	6	3	3	3	6	6	4	3	5
7:42500001-43000000	3	3	3	3	7	3	3	3	3	3	3	7	3	5	5	6	6	3	3	3	6	6	4	3	5
7:43000001-43500000	3	3	3	3	5	3	3	3	3	3	3	6	3	4	5	5	5	3	3	3	5	5	4	3	5
7:55500001-56000000	3	3	3	3	5	3	3	3	3	3	3	6	3	4	5	5	5	3	3	3	5	5	4	3	5
7:65500001-66000000	3	3	3	3	4	3	3	3	3	3	3	4	3	4	4	4	4	3	3	3	4	4	4	3	4
8:42000001-42500000	1	1	1	1	2	1	1	1	1	1	1	1	1	1	1	1	1	1	1	1	1	1	1	1	1
8:42500001-43000000	5	5	5	5	11	5	5	5	5	6	5	9	5	7	9	9	9	5	5	5	8	9	8	5	8
8:53000001-53500000	5	5	5	5	11	5	5	5	5	6	5	9	5	7	9	9	9	5	5	5	8	9	8	5	8
8:53500001-54000000	5	5	5	5	11	5	4	5	5	6	5	9	5	7	9	9	9	5	5	5	8	9	8	5	8
8:54000001-54500000	5	5	4	4	11	4	4	5	5	4	5	9	4	7	9	9	9	5	5	5	8	9	8	5	8
8:59000001-59500000	5	5	4	4	11	4	4	5	5	4	5	9	4	7	9	9	9	5	5	5	8	9	8	5	8
8:59500001-60000000	5	5	4	4	11	4	4	5	5	6	5	9	4	7	9	9	9	5	5	5	8	9	8	5	8
8:60000001-60500000	5	5	4	4	11	4	4	5	5	6	5	9	5	7	9	9	9	5	5	5	8	9	8	5	8
8:60500001-61000000	5	5	5	5	11	5	5	5	5	6	5	9	5	7	9	9	9	5	5	5	8	9	8	5	8
8:70000001-70500000	5	5	5	5	11	5	5	5	5	6	5	9	5	7	9	9	9	5	5	5	8	9	8	5	8
8:71000001-71500000	5	5	4	4	11	4	4	5	5	5	5	9	5	7	9	9	9	5	5	5	8	9	8	5	8
8:79000001-79500000	5	5	4	4	11	4	4	5	5	5	5	9	5	7	9	9	9	5	5	5	8	9	8	5	8
8:79500001-80000000	5	5	5	5	11	5	5	5	5	6	5	9	6	7	9	9	9	5	5	5	8	9	8	5	8
8:99000001-99500000	5	5	5	5	11	5	5	5	5	6	5	9	6	7	9	9	9	5	5	5	8	9	8	5	8
8:99500001-100000000	4	3	4	4	5	4	4	4	4	4	4	4	4	4	4	4	4	4	4	4	4	4	4	3	4
8:142500001-143000000	4	3	4	4	5	4	4	4	4	4	4	4	4	4	4	4	4	4	4	4	4	4	4	3	4
8:143000001-143500000	4	3	4	4	5	4	4	5	4	4	4	4	4	4	4	4	4	4	4	4	4	4	4	3	4
9:32000001-32500000	6	6	6	6	6	6	6	6	6	6	6	7	6	6	5	6	5	6	6	6	6	6	5	6	6
9:34000001-34500000	6	6	6	6	6	6	6	6	6	6	6	7	6	6	5	6	6	6	6	6	6	6	5	6	6
9:38000001-38500000	6	6	6	6	6	6	6	6	6	6	6	7	6	6	5	6	6	6	6	6	6	6	5	6	6
9:71000001-71500000	6	6	6	6	4	6	6	6	6	6	6	4	6	5	4	4	4	6	6	6	4	4	4	5	4
9:90000001-90500000	6	6	6	6	4	6	6	6	6	6	6	4	6	5	4	4	4	6	6	6	4	4	4	5	4
9:90500001-91000000	6	6	6	6	5	6	6	6	6	6	6	6	6	6	5	5	5	6	6	6	5	5	5	5	5
9:121500001-122000000	6	6	6	6	5	6	6	6	6	6	6	6	6	6	5	5	5	6	6	6	5	5	5	5	5
9:122000001-122500000	6	6	6	6	5	6	6	6	6	6	6	6	6	6	5	5	5	6	6	6	5	6	5	5	5
9:133000001-133500000	6	6	6	6	5	6	6	6	6	6	6	6	6	6	5	5	5	6	6	6	5	6	5	5	5
9:133500001-134000000	6	6	6	6	5	6	6	6	6	6	6	6	6	6	5	5	5	6	6	6	5	4	5	5	5
9:135500001-136000000	6	6	6	6	5	6	6	6	6	6	6	6	6	6	5	5	5	6	6	6	5	4	5	5	5
9:136500001-137000000	6	6	6	6	5	6	6	6	6	5	6	6	6	5	5	5	5	6	6	6	5	4	5	5	5
10:15000001-15500000	4	4	4	4	9	4	4	4	4	4	4	9	4	7	8	9	10	4	4	4	8	9	9	5	8
10:15500001-16000000	4	4	4	4	9	4	4	4	4	4	4	9	4	7	8	9	9	4	4	4	8	9	9	5	8
10:53000001-53500000	4	4	4	4	9	4	4	4	4	4	4	9	4	7	8	9	9	4	4	4	8	9	9	5	8
10:53500001-54000000	4	4	4	4	9	4	4	4	4	4	4	8	4	7	8	9	9	4	4	4	8	9	9	5	8
10:54000001-54500000	4	4	4	4	9	4	4	4	4	4	4	8	4	7	8	8	8	4	4	4	8	9	9	5	8
10:56500001-57000000	4	4	4	4	9	4	4	4	4	4	4	8	4	7	8	8	8	4	4	4	8	9	9	5	8
10:57500001-58000000	4	4	4	4	9	4	4	4	4	4	4	8	4	7	8	8	8	4	4	4	8	9	7	5	8
10:58500001-59000000	4	4	4	4	9	4	4	4	4	4	4	8	4	7	8	8	8	4	4	4	8	9	7	5	8
10:59000001-59500000	4	4	4	4	9	4	4	4	4	4	4	8	4	7	8	8	11	4	4	4	8	9	7	5	8
10:61500001-62000000	4	4	4	4	9	4	4	4	4	4	4	8	4	7	8	8	11	4	4	4	8	9	7	5	8
10:62000001-62500000	4	4	4	4	13	4	4	4	4	4	4	12	4	9	11	12	14	4	4	4	11	14	13	5	11
10:64500001-65000000	4	4	4	4	13	4	4	4	4	4	4	12	4	9	11	12	14	4	4	4	11	14	13	5	11
10:65000001-65500000	4	4	4	4	13	4	4	4	4	4	4	12	4	9	11	12	14	4	4	4	11	13	13	5	11
10:67000001-67500000	4	4	4	4	13	4	4	4	4	4	4	12	4	9	11	12	14	4	4	4	11	13	13	5	11
10:67500001-68000000	4	4	4	4	13	4	4	4	4	4	4	16	4	9	11	12	14	4	4	4	11	13	13	5	11
10:69000001-69500000	4	4	4	4	13	4	4	4	4	4	4	16	4	9	11	12	14	4	4	4	11	13	13	5	11
10:69500001-70000000	4	4	4	4	13	4	4	4	4	4	4	16	4	9	11	12	14	4	4	4	11	13	13	5	15
10:70000001-70500000	4	4	4	4	13	4	4	4	4	4	4	16	4	9	11	12	14	4	4	4	11	13	13	5	15
10:71000001-71500000	4	4	4	4	13	4	4	4	4	4	4	16	4	9	11	12	14	4	4	4	12	13	13	5	15
10:75000001-75500000	4	4	4	4	13	4	4	4	4	4	4	16	4	9	11	12	14	4	4	4	12	13	13	5	15
10:76000001-76500000	4	4	4	4	13	4	4	4	4	4	4	16	4	12	11	16	18	4	4	4	12	13	13	5	15
10:76500001-77000000	4	4	4	4	18	4	4	4	4	4	4	21	4	12	15	16	18	4	4	4	15	17	13	5	15
10:83500001-84000000	4	4	4	4	18	4	4	4	4	4	4	21	4	12	15	16	18	4	4	4	15	17	13	5	15
10:84000001-84500000	4	4	4	4	5	4	4	4	4	4	4	9	4	7	5	5	6	4	4	4	5	6	3	4	15
10:84500001-85000000	4	4	4	4	5	4	4	4	4	4	4	9	4	7	5	5	6	4	4	4	5	6	3	4	4
10:87500001-88000000	4	4	4	4	5	4	4	4	4	4	4	9	4	7	5	5	6	4	4	4	5	6	3	4	4
10:88000001-88500000	2	2	2	4	5	2	2	2	2	2	2	2	2	2	5	2	2	2	2	4	2	2	2	2	2
10:88500001-89000000	2	2	2	2	2	2	2	2	2	2	2	2	2	2	2	2	2	2	2	2	2	2	2	2	2
10:123500001-124000000	2	2	2	2	2	2	2	2	2	2	2	2	2	2	2	2	2	2	2	2	2	2	2	2	2
10:124000001-124500000	4	4	4	4	4	4	4	4	4	3	4	5	4	4	4	4	4	4	4	4	4	4	5	4	4
11:35500001-36000000	3	3	3	3	5	3	3	3	3	3	3	6	3	5	5	5	5	3	3	3	5	5	5	3	5
11:36000001-36500000	3	3	3	3	4	3	3	3	3	3	3	5	3	4	5	5	5	3	3	3	4	4	4	3	4
11:36500001-37000000	3	3	3	3	4	3	3	3	3	3	3	5	3	4	4	4	4	3	3	3	4	4	4	3	4
11:43500001-44000000	3	3	3	3	4	3	3	3	3	3	3	5	3	4	4	4	4	3	3	3	4	4	4	3	4
11:44000001-44500000	3	3	3	3	5	3	3	3	3	3	3	6	3	4	5	5	5	3	3	3	5	5	5	3	5
11:47500001-48000000	3	3	3	3	5	3	3	3	3	3	3	6	3	4	5	5	5	3	3	3	5	5	5	3	5
11:55500001-56000000	3	3	3	3	4	3	3	3	3	3	3	4	3	4	4	4	4	3	3	3	4	4	4	3	4
11:104000001-104500000	3	3	3	3	4	3	3	3	3	3	3	4	3	4	4	4	4	3	3	3	4	4	4	3	4
11:104500001-105000000	3	3	3	3	4	3	3	3	3	3	3	4	3	4	4	5	4	3	3	3	4	4	5	3	4
11:105500001-106000000	3	3	3	3	4	3	3	3	3	3	3	4	3	4	4	5	4	3	3	3	4	4	5	3	4
11:106000001-106500000	3	3	3	3	5	3	3	3	3	3	3	5	3	4	4	5	5	3	3	3	5	5	5	3	5
11:107500001-108000000	3	3	3	3	5	3	3	3	3	3	3	5	3	4	4	5	5	3	3	3	5	5	5	3	5
11:108000001-108500000	3	3	3	3	4	3	3	3	3	3	3	5	3	4	4	4	4	3	3	3	4	4	4	3	4
12:7500001-8000000	2	2	2	2	3	2	2	2	2	2	2	3	2	3	3	4	3	2	2	2	3	3	3	2	4
12:9000001-9500000	2	2	2	2	3	2	2	2	2	2	2	3	2	3	3	2	3	2	2	2	3	3	3	2	4
12:13000001-13500000	2	2	2	2	3	2	2	2	2	2	2	3	2	3	3	2	3	2	2	2	3	3	3	2	4
12:14000001-14500000	2	2	2	2	3	2	2	2	2	2	2	3	2	3	3	3	3	2	2	2	3	3	3	2	4
12:31500001-32000000	2	2	2	2	3	2	2	2	2	2	2	3	2	3	3	3	3	2	2	2	3	3	3	2	4
12:32000001-32500000	2	2	2	2	3	2	2	2	2	2	2	3	2	3	3	3	3	2	2	2	3	3	3	2	3
12:52000001-52500000	2	2	2	2	3	2	2	2	2	2	2	3	2	3	3	3	3	2	2	2	3	3	3	2	3
12:52500001-53000000	4	5	5	5	5	5	5	4	4	4	5	6	4	4	4	5	5	4	4	4	5	5	5	4	5
12:58000001-58500000	4	5	5	5	5	5	5	4	4	4	5	6	4	4	4	5	5	4	4	4	5	5	5	4	5
12:59000001-59500000	4	4	5	5	5	5	5	4	4	4	5	6	4	4	4	5	5	4	4	4	5	5	5	4	5
12:59500001-60000000	4	4	5	4	5	5	5	4	4	4	5	6	4	4	4	5	5	4	4	4	5	5	5	4	5
12:64500001-65000000	4	4	5	4	5	5	5	4	4	4	5	6	4	4	4	5	5	4	4	4	5	5	5	4	5
12:65000001-65500000	4	5	5	4	5	5	5	4	4	4	5	6	4	4	4	5	5	4	4	4	5	5	5	4	5
12:71000001-71500000	4	5	5	4	5	5	5	4	4	4	5	6	4	4	4	5	5	4	4	4	5	5	5	4	5
12:71500001-72000000	4	5	5	4	5	5	5	4	4	4	5	6	4	4	5	5	5	4	4	4	5	5	5	4	5
12:91000001-91500000	4	5	5	4	5	5	5	4	4	4	5	6	4	4	5	5	5	4	4	4	5	5	5	4	5
12:92000001-92500000	4	4	4	4	5	4	4	4	4	4	4	6	4	4	5	5	5	4	4	4	5	5	5	3	5
12:99000001-99500000	4	4	4	4	5	4	4	4	4	4	4	6	4	4	5	5	5	4	4	4	5	5	5	3	5
12:99500001-100000000	4	5	5	4	5	5	5	4	4	4	5	6	4	4	5	5	5	4	4	4	5	5	5	4	5
12:105000001-105500000	4	5	5	4	5	5	5	4	4	4	5	6	4	4	5	5	5	4	4	4	5	5	5	4	5
12:105500001-106000000	4	5	5	4	5	5	5	4	5	5	5	6	5	5	5	5	5	5	5	4	5	5	5	4	5
12:106000001-106500000	5	5	5	5	5	5	5	5	5	5	5	6	5	5	5	5	5	5	5	5	5	5	5	4	5
12:121000001-121500000	5	5	5	5	5	5	5	5	5	5	5	6	5	5	5	5	5	5	5	5	5	5	5	4	5
12:121500001-122000000	5	5	5	6	5	5	5	5	5	5	5	6	5	5	5	5	5	5	5	5	5	5	5	4	5
13:22000001-22500000	3	3	3	2	4	3	3	3	2	3	3	5	2	4	5	5	5	3	3	3	5	5	5	3	5
13:22500001-23000000	3	3	3	2	3	3	3	3	2	3	3	4	2	3	4	4	5	3	3	3	5	4	3	3	5
13:23000001-23500000	3	3	3	2	3	3	3	3	2	3	3	4	2	3	4	4	4	3	3	3	4	4	3	3	4
13:53000001-53500000	3	3	3	2	3	3	3	3	2	3	3	4	2	3	4	4	4	3	3	3	4	4	3	3	4
13:53500001-54000000	3	3	3	2	4	3	3	3	2	3	3	5	2	3	4	5	5	3	3	3	4	5	4	3	5
13:54000001-54500000	3	3	3	2	4	3	3	3	2	3	3	5	2	3	4	5	5	3	3	3	4	5	4	3	5
13:55000001-55500000	3	3	3	2	4	3	3	3	2	3	3	5	2	4	4	5	5	3	3	3	4	5	4	3	5
13:73500001-74000000	3	3	3	2	4	3	3	3	2	3	3	5	2	4	4	5	5	3	3	3	4	5	4	3	5
13:74500001-75000000	3	3	3	2	4	3	3	3	2	3	3	5	2	4	4	5	5	3	3	3	4	5	4	3	6
13:78500001-79000000	3	3	3	2	4	3	3	3	2	3	3	5	2	4	4	5	5	3	3	3	4	5	4	3	6
13:79000001-79500000	3	3	3	2	5	3	3	3	2	3	3	6	2	5	5	6	5	3	3	3	5	5	5	3	6
13:101000001-101500000	3	3	3	2	5	3	3	3	2	3	3	6	2	5	5	6	5	3	3	3	5	5	5	3	6
13:101500001-102000000	3	3	3	2	5	3	3	3	2	3	3	5	2	4	5	5	5	3	3	3	5	5	5	3	6
13:107500001-108000000	3	3	3	2	5	3	3	3	2	3	3	5	2	4	5	5	5	3	3	3	5	5	5	3	6
13:108000001-108500000	3	3	3	2	5	3	3	3	2	3	3	6	2	4	5	6	5	3	3	3	5	6	5	3	6
13:108500001-109000000	3	3	3	2	5	3	3	3	2	3	3	6	2	5	5	6	5	3	3	3	5	6	5	3	6
13:109000001-109500000	4	4	4	3	5	4	4	4	3	4	4	6	3	5	5	6	5	4	4	4	5	6	5	4	6
14:24500001-25000000	4	4	4	4	4	4	4	4	4	4	4	5	4	4	4	5	5	4	4	4	4	4	4	4	5
14:25000001-25500000	4	4	4	4	4	4	4	4	4	4	4	5	4	5	4	5	5	4	4	4	4	4	4	4	5
14:29000001-29500000	4	4	4	4	4	4	4	4	4	4	4	5	4	5	4	5	5	4	4	4	4	4	4	4	5
14:29500001-30000000	4	4	4	4	5	4	4	4	4	4	4	5	4	5	5	5	5	4	4	4	5	5	5	4	5
14:50000001-50500000	4	4	4	4	5	4	4	4	4	4	4	5	4	5	5	5	5	4	4	4	5	5	5	4	5
14:50500001-51000000	2	2	2	2	3	2	2	2	2	2	2	3	2	3	3	3	3	2	2	2	3	3	3	2	3
14:94000001-94500000	2	2	2	2	3	2	2	2	2	2	2	3	2	3	3	3	3	2	2	2	3	3	3	2	3
14:94500001-95000000	2	2	2	2	3	2	2	2	2	2	2	4	2	3	3	3	3	2	2	2	3	3	3	2	3
14:100000001-100500000	2	2	2	2	3	2	2	2	2	2	2	4	2	3	3	3	3	2	2	2	3	3	3	2	3
14:100500001-101000000	4	4	4	4	5	4	4	4	4	4	4	6	4	5	5	6	5	4	4	4	5	5	6	4	5
15:56500001-57000000	2	2	2	2	4	2	2	2	2	2	2	4	2	3	4	4	4	2	2	2	4	3	3	2	4
15:57000001-57500000	2	2	2	2	3	2	2	2	2	2	2	3	2	2	3	3	3	2	2	2	3	2	2	2	3
15:63000001-63500000	2	2	2	2	3	2	2	2	2	2	2	3	2	2	3	3	3	2	2	2	3	2	2	2	3
15:63500001-64000000	2	2	2	2	2	2	2	2	2	2	2	3	2	2	3	3	3	2	2	2	3	2	2	2	3
16:28500001-29000000	3	3	3	3	4	3	3	3	3	3	3	4	3	3	4	4	4	3	3	3	4	4	4	3	4
16:30000001-30500000	3	4	3	3	4	3	3	3	3	3	4	4	3	3	4	4	4	3	3	3	4	4	4	3	4
16:31500001-32000000	3	4	3	3	4	3	3	3	3	3	4	4	3	3	4	4	4	3	3	3	4	4	4	3	4
16:47000001-47500000	3	4	4	4	4	4	4	3	3	3	4	4	3	3	4	4	4	3	3	3	4	4	4	3	4
16:49000001-49500000	3	4	4	4	4	4	4	3	3	3	4	4	3	3	4	4	4	3	3	3	4	4	4	3	4
16:49500001-50000000	3	4	4	4	4	4	4	3	3	3	4	4	3	3	4	4	3	3	3	3	4	4	4	3	4
16:74000001-74500000	3	4	4	4	4	4	4	3	3	3	4	4	3	3	4	4	3	3	3	3	4	4	4	3	4
16:74500001-75000000	3	4	4	4	4	4	4	3	3	3	4	4	3	3	4	4	4	3	3	3	4	4	4	3	4
16:78500001-79000000	3	4	4	4	4	4	4	3	3	3	4	4	3	3	4	4	4	3	3	3	4	4	4	3	4
16:79000001-79500000	1	1	1	1	2	1	1	1	1	1	1	2	1	2	2	2	2	1	1	1	2	2	2	1	2
17:9000001-9500000	2	2	2	2	4	2	2	2	2	2	2	4	2	3	4	4	4	2	2	2	4	4	4	2	4
17:9500001-10000000	2	2	2	2	3	2	2	2	2	2	2	3	2	3	3	3	3	2	2	2	2	3	2	2	3
17:13000001-13500000	2	2	2	2	3	2	2	2	2	2	2	3	2	3	3	3	3	2	2	2	2	3	2	2	3
17:13500001-14000000	2	2	2	2	1	2	2	2	2	2	2	1	2	1	1	1	1	2	2	2	2	1	2	2	1
17:16000001-16500000	2	2	2	2	1	2	2	2	2	2	2	1	2	1	1	1	1	2	2	2	2	1	2	2	1
17:17000001-17500000	3	3	3	3	4	3	3	3	3	3	3	4	3	4	4	4	4	3	3	3	2	4	2	3	5
17:17500001-18000000	3	3	3	3	4	3	3	3	3	3	3	4	3	4	4	4	4	3	3	3	2	4	2	3	5
17:26000001-26500000	3	3	3	3	4	3	3	3	3	3	3	4	3	4	4	4	4	3	3	3	4	4	4	3	5
17:41500001-42000000	3	3	3	3	4	3	3	3	3	3	3	4	3	4	4	4	4	3	3	3	4	4	4	3	5
17:42000001-42500000	3	3	3	3	5	3	3	3	3	3	3	5	3	5	5	5	5	3	3	3	5	5	5	3	5
17:69500001-70000000	3	3	3	3	5	3	3	3	3	3	3	5	3	5	5	5	5	3	3	3	5	5	5	3	5
17:70000001-70500000	3	3	3	3	5	3	3	3	3	3	3	5	3	5	5	5	5	3	3	3	5	6	5	3	5
17:71500001-72000000	3	3	3	3	6	3	3	3	3	3	3	6	3	5	5	6	6	3	3	3	5	6	6	3	6
17:78000001-78500000	3	3	3	3	6	3	3	3	3	3	3	6	3	5	5	6	6	3	3	3	5	6	6	3	6
17:78500001-79000000	3	3	3	3	6	3	3	3	3	3	3	6	3	5	5	6	6	3	3	3	5	5	6	3	6
18:20500001-21000000	2	2	2	2	4	2	2	2	2	2	2	4	2	4	4	4	4	2	2	2	4	4	4	2	4
18:21500001-22000000	1	1	1	1	2	1	1	1	1	1	1	2	1	2	2	2	2	1	1	1	2	2	2	1	2
19:28500001-29000000	3	3	3	3	4	3	3	3	3	3	3	5	3	4	4	4	4	3	3	3	4	4	4	3	4
19:29000001-29500000	3	3	3	3	4	3	3	2	3	3	3	5	3	4	4	4	4	3	3	3	4	4	4	3	4
19:32500001-33000000	3	3	3	3	4	3	3	2	3	3	3	5	3	4	4	4	4	3	3	3	4	4	4	3	4
19:33000001-33500000	2	3	3	3	4	3	3	2	2	3	3	5	3	4	4	4	4	3	3	3	4	4	4	3	4
19:44000001-44500000	2	3	3	3	4	3	3	2	2	3	3	5	3	4	4	4	4	3	3	3	4	4	4	3	4
19:45500001-46000000	3	3	3	3	4	3	3	3	3	3	3	5	3	4	4	4	4	3	3	3	4	4	4	3	4
20:8500001-9000000	5	4	4	4	2	4	4	4	4	4	4	2	4	3	2	2	2	4	4	4	2	2	2	4	2
20:9500001-10000000	5	4	4	4	2	4	4	4	4	4	4	2	4	3	2	2	2	4	4	4	2	2	2	4	4
20:14500001-15000000	5	4	4	4	2	4	4	4	4	4	4	2	4	3	2	2	2	4	4	4	2	2	2	4	4
20:15500001-16000000	4	4	4	4	2	4	4	4	4	4	4	2	4	3	2	2	2	4	4	4	2	2	3	4	4
20:16000001-16500000	4	4	4	4	3	4	4	4	4	4	4	3	4	3	3	4	3	4	4	4	3	4	3	4	4
20:19500001-20000000	4	4	4	4	3	4	4	4	4	4	4	3	4	3	3	4	3	4	4	4	3	4	3	4	4
20:20000001-20500000	4	4	4	4	4	4	4	4	4	4	4	6	4	5	4	5	5	4	4	4	4	5	5	4	5
20:25000001-25500000	4	4	4	4	4	4	4	4	4	4	4	6	4	5	4	5	5	4	4	4	4	5	5	4	5
20:30000001-30500000	4	4	4	4	5	4	4	4	4	4	4	6	4	5	5	6	5	4	4	4	5	5	5	4	5
20:42500001-43000000	4	4	4	4	5	4	4	4	4	4	4	6	4	5	5	6	5	4	4	4	5	5	5	4	5
20:43000001-43500000	4	4	4	3	5	4	4	4	4	4	4	6	4	5	5	6	5	4	4	4	5	5	5	4	5
20:46000001-46500000	4	4	4	3	5	4	4	4	4	4	4	6	4	5	5	6	5	4	4	4	5	5	5	4	5
20:46500001-47000000	4	4	4	3	5	4	4	4	4	4	4	6	4	5	5	6	5	4	4	4	5	4	5	4	5
20:51000001-51500000	4	4	4	3	5	4	4	4	4	4	4	6	4	5	5	6	5	4	4	4	5	4	5	4	5
20:51500001-52000000	4	4	4	4	5	4	4	4	4	4	4	6	4	5	5	6	5	4	4	4	5	4	5	4	5
21:30000001-30500000	2	2	2	2	5	2	2	2	2	2	2	5	2	4	4	5	5	2	2	2	5	5	5	2	5
21:30500001-31000000	2	2	2	2	4	2	2	2	2	2	2	4	2	3	3	4	5	2	2	2	3	4	4	2	4
21:33500001-34000000	2	2	2	2	4	2	2	2	2	2	2	4	2	3	3	4	5	2	2	2	3	4	4	2	4
21:35000001-35500000	2	2	2	2	4	2	2	2	2	2	2	4	2	3	3	4	4	2	2	2	3	4	4	2	4
21:39500001-40000000	2	2	2	2	4	2	2	2	2	2	2	4	2	3	3	4	4	2	2	2	3	4	4	2	4
21:40000001-40500000	2	1	2	2	4	1	2	2	1	2	2	4	2	3	3	4	4	1	2	1	3	4	4	2	4
22:24500001-25000000	3	3	3	3	2	1	2	3	3	2	2	4	2	2	2	3	3	2	3	3	2	2	2	2	2
22:25000001-25500000	1	1	1	1	2	1	2	1	1	2	2	2	2	2	2	3	3	2	1	1	2	2	2	2	2
22:32000001-32500000	1	1	1	1	2	1	2	1	1	2	2	2	2	2	2	3	3	2	1	1	2	2	2	2	2
22:32500001-33000000	3	3	3	3	2	3	3	3	3	3	3	3	3	3	2	3	3	3	3	3	2	2	2	3	3
22:33000001-33500000	3	3	3	3	2	3	3	3	3	3	3	3	3	3	2	3	3	3	3	3	2	2	2	3	3
22:33500001-34000000	3	3	3	3	2	3	3	3	3	3	3	3	3	3	2	3	3	3	3	3	2	2	3	3	3
22:38500001-39000000	3	3	3	3	2	3	3	3	3	3	3	3	3	3	2	3	3	3	3	3	2	2	3	3	3
22:39000001-39500000	3	3	3	3	2	3	3	3	3	3	3	3	3	3	2	3	2	3	3	3	2	2	3	3	3
22:41000001-41500000	3	3	3	3	2	3	3	3	3	3	3	3	3	3	2	3	2	3	3	3	2	2	3	3	3
22:41500001-42000000	2	3	3	3	2	3	3	2	2	3	3	3	3	3	2	3	2	3	3	3	2	2	3	3	3
