# Supplementary material for: Copy number architectures define treatment-mediated selection of lethal prostate cancer clones
Source: Nat Commun. 2023 Aug 10;14:4823. doi: 10.1038/s41467-023-40315-9 (PMC10415299; doi:10.1038/s41467-023-40315-9)
Supplement: Supplementary file 13 — Supplementary Data 10 [file 41467_2023_40315_MOESM13_ESM.xlsx]

## Sheet: Sheet1
Sample_ID	TMPRSS2-ERG status
CA27_11	Yes
CA34_10	Yes
CA34_5	Yes
CA35_1	Yes
CA35_5	Yes
CA35_6	Yes
CA36_10	Yes
CA36_3	Yes
CA43_5	No
CA43_8	No
CA63_13	No
CA63_15	No
CA63_16	No
CA63_2	No
CA63_3	No
CA63_34	No
CA76_11	No
CA76_4	No
CA79_4	Yes
CA79_10	Yes
CA83_14	No
CA83_26	No
PEA172_25	No
PEA172_28	No
PEA172_29	No
