# Supplementary material for: Copy number architectures define treatment-mediated selection of lethal prostate cancer clones
Source: Nat Commun. 2023 Aug 10;14:4823. doi: 10.1038/s41467-023-40315-9 (PMC10415299; doi:10.1038/s41467-023-40315-9)
Supplement: Supplementary file 14 — Supplementary Data 11 [file 41467_2023_40315_MOESM14_ESM.xlsx]

## Sheet: metastasis vs plasma at death
Common_TPs	CA34	CA36	CA76	CA83	PEA172
1	100	100	94.29	92.31	80
2	98.18	100	94.29	92.31	79
3	96.36	100	94.29	92.31	79
4	93.64	100	94.29	92.31	72
5	90	100	94.29	92.31	72
6	84.55	100	94.29	92.31	66
7	82.73	95.45	94.29	91.03	66
8	74.55	90.91	94.29	91.03	64
9	52.73	90.91	88.57	89.74	60
10	31.82	77.27	82.86	89.74	48
11		40.91	82.86	89.74	38
12			82.86	85.9	30
13			72.86	85.9	30
14			67.14	85.9	30
15			60	85.9	30
16			52.86	79.49	30
17			47.14	76.92	30
18			38.57	69.23	28
19				65.38	28
20				65.38	28
21				62.82	28
22				62.82	28
23				61.54	28
24				55.13	24
25				34.62	24

## Sheet: CA27
Patient ID	sampleID	shared TPs < 20%	shared TPs between 20% and 80%	shared TPs > 80%	Breakpoint
CA27	1	10	18	36	No AR inv BP
CA27	2	30	8	40	No AR inv BP
CA27	4	0	16	40	AR inv BP
CA27	6	0	4	40	AR inv BP
CA27	7	0	8	42	AR inv BP
CA27	8	2	16	42	AR inv BP
CA27	9	0	18	40	AR inv BP
CA27	10	0	12	40	AR inv BP
CA27	11	0	10	42	AR inv BP
CA27	12	2	6	42	AR inv BP
CA27	13	0	6	42	AR inv BP
CA27	14	2	2	42	AR inv BP
CA27	15	0	10	42	AR inv BP
CA27	16	0	14	40	AR inv BP
CA27	17	0	20	40	AR inv BP
