# Supplementary material for: Copy number architectures define treatment-mediated selection of lethal prostate cancer clones
Source: Nat Commun. 2023 Aug 10;14:4823. doi: 10.1038/s41467-023-40315-9 (PMC10415299; doi:10.1038/s41467-023-40315-9)
Supplement: Supplementary file 15 — Supplementary Data 12 [file 41467_2023_40315_MOESM15_ESM.xlsx]

## Sheet: RNA-Seq
patient_ID	sample_ID	organ_site	AR_copy_number_ACE	TC	AR_score	AR
CA63	CA63_5	Lymphnode	15.34	0.72	1	0.29901
CA63	CA63_2	Bladder	1.72	0.48	3	-0.144127
CA63	CA63_3	Bladder	3.45	0.51	6	0.113919
CA63	CA63_13	Liver	0.82	0.8	2	-2.33031
CA63	CA63_15	Liver	1.97	0.82	2	-2.14469
CA63	CA63_34	Bone	20.33	0.78	3	0.113919
CA63	CA63_11	Lymphnode	1.27	0.48	-1	-3.01957
CA63	CA63_16	Lung	14.63	0.73	1	0.2225
CA76	CA76_4	Adrenal	1.03	0.4	-2	0.809912
CA76	CA76_9	Bone	1.91	0.8	-5	0.42522
CA76	CA76_7	Bone	2.16	0.8	-4	0.619302
CA76	CA76_11	Bone	1.83	0.7	-1	0.654346
CA76	CA76_14	Lymphnode	1.3	0.45	0	0.205426
CA76	CA76_16	Liver	1.42	0.51	-1	0.56783
CA76	CA76_8	Lymphnode	1.75	0.7	2	0.393611
CA76	CA76_6	Lung	1.96	0.25	-5	-0.525441
CA83	CA83_10	Lymphnode	6.2	0.52	-10	0.0237799
CA83	CA83_14	Lymphnode	2.25	0.9	-11	-1.13895
CA83	CA83_11	Liver	1.05	0.43	-14	-1.20194
CA83	CA83_21	Lymphnode	1.41	0.3	-8	-1.36461
PEA172	PEA172_21	Adrenal	4.68	0.63	8	0.697735
PEA172	PEA172_28	Colon	4.82	0.75	2	0.539339
PEA172	PEA172_29	Smallintestine	8.67	0.55	-3	0.128092
PEA172	PEA172_20	Lymphnode	4.53	0.61	4	0.393611
PEA172	PEA172_24	Diaphragm	4.8	0.74	6	0.697735
PEA172	PEA172_8	Lymphnode	4.7	0.83	5	0.594248
PEA172	PEA172_9	Gallbladder	4.7	0.7	2	0.654346
PEA172	PEA172_30	Bone	4.71	0.77	0	0.594248
PEA172	PEA172_22	Bone	4.3	0.53	3	0.654346
PEA172	PEA172_31	Bone	5.19	0.56	1	0.594248
PEA172	PEA172_27	Bone	4.25	0.61	1	0.56783
PEA172	PEA172_25	Liver	7.86	0.51	2	0.809912
PEA172	PEA172_26	Liver	7.22	0.45	3	0.697735
PEA172	PEA172_10	Liver	7.67	0.6	3	0.619302
PEA172	PEA172_32	Lymphnode	5.75	0.68	1	0.594248
PEA172	PEA172_1	Prostate	4.12	0.33	1	0.539339
PEA172	PEA172_2	Prostate	4.07	0.36	-2	0.0920126
PEA172	PEA172_3	Prostate	2.55	0.23	4	0.56783
PEA172	PEA172_4	Prostate	5.29	0.715	3	0.619302
PEA172	PEA172_5	Prostate	6.79	0.5	1	0.165651

## Sheet: ddPCR
Patient ID	Sample ID	AR expression vs ACTB GAPDH reference genes	KLK3 expression vs ACTB GAPDH reference genes	TMPRSS2 expression vs ACTB GAPDH reference genes
CA63	34	0.042	1.67	0.024
CA63	5	0.079	1.147	0.28
CA63	16	0.0475	0.78	0.341
CA63	3	0.0239	1.042	0.77
CA63	15	0.00025	0.568	0.071
CA63	2	0.0091	0.588	0.175
CA63	11	9e-05	1.76	0.92
CA63	13	0.0004	1.27	0.314
CA76	11	0.043	1.286	0.393
CA76	7	0.0562	0.898	0.253
CA76	6	0.0031	0.154	0.248
CA76	16	0.0492	1.82	0.67
CA76	8	0.0161	1.281	0.335
CA76	9	0.0315	0.448	0.01
CA76	14	0.0143	1.246	0.463
CA76	4	0.0497	1.022	0.064
CA83	10	0.0185	0.0152	0.007
CA83	14	0.0036	0.0051	0.0087
CA83	26	0.0029	0.139	0.0025
CA83	21	0.0042	0.0078	0.0057
CA83	11	0.0029	0.006	0.0067
